# Supplementary material for: 2-Amino-1-methyl-1H-imidazol-4(5H)-one dimethyl sulfoxide monosolvate
Source: Acta Crystallogr Sect E Struct Rep Online. 2010 Oct 2;66(Pt 11):o2714. doi: 10.1107/S1600536810038997 (PMC3009146; doi:10.1107/S1600536810038997)
Supplement: Supplementary file 1 [file e-66-o2714-sup1.cif]

##############################################################################
###                                                                        ###
###        Electronic paper (Acta Crystallographica Section E)             ###
###                                                                        ###
##############################################################################
#                                                                            #
# This CIF contains the data in a paper accepted for publication in Acta     #
# Crystallographica Section E. It conforms to the requirements of Notes      #
# for Authors for Section E, and has been peer reviewed under the auspices   #
# of the IUCr Commission on Journals.                                        #
#                                                                            #
# Full details of the Crystallographic Information File format               #
# are given in the paper "The Crystallographic Information File (CIF):       #
# a New Standard Archive File for Crystallography" by S. R. Hall, F. H.      #
# Allen and I. D. Brown [Acta Cryst. (1991), A47, 655-685].                  #
#                                                                            #
# The current version of the core CIF dictionary is obtainable from          #
# ftp://ftp.iucr.org/pub/cif_core.dic. The current version number is 2.4.    #
#                                                                            #
# Software is freely available for graphical display of the structure(s) in  #
# this CIF.  For information consult the CIF home page http://www.iucr.org/  #
# cif/home.html                                                              #
#                                                                            #
# This file may be used for bona fide research purposes within the           #
# scientific community so long as proper attribution is given to the journal # 
# article from which it was obtained.                                        #
#                                                                            #
##############################################################################
                                             
data_I
_audit_creation_method     SHELXL-97
_chemical_name_systematic
;
2-Amino-1-methyl-1<i>H</i>-imidazol-4(5<i>H</i>)-one dimethyl sulfoxide
monosolvate
;
_chemical_name_common
;
creatinine dimethyl sulfoxide monosolvate
;
_chemical_formula_moiety     'C4 H7 N3 O, C2 H6 O S'
_chemical_formula_sum     'C6 H13 N3 O2 S'
_chemical_formula_iupac     'C4 H7 N3 O, C2 H6 O S'
_chemical_formula_weight     191.25
_chemical_melting_point     ?
_symmetry_cell_setting     triclinic
_symmetry_space_group_name_H-M     'P -1'
_symmetry_space_group_name_Hall     '-P 1'
loop_
    _symmetry_equiv_pos_as_xyz
    'x, y, z'
    '-x, -y, -z'
_cell_length_a     5.8997(10)
_cell_length_b     7.3018(13)
_cell_length_c     11.276(2)
_cell_angle_alpha     75.861(18)
_cell_angle_beta     83.763(16)
_cell_angle_gamma     79.694(13)
_cell_volume     462.36(14)
_cell_formula_units_Z     2
_cell_measurement_reflns_used     131
_cell_measurement_theta_min     1.87
_cell_measurement_theta_max     32.55
_cell_measurement_temperature     173(2)
_exptl_crystal_description     block
_exptl_crystal_colour     colorless
_exptl_crystal_size_max     0.50
_exptl_crystal_size_mid     0.40
_exptl_crystal_size_min     0.40
_exptl_crystal_density_diffrn     1.374
_exptl_crystal_density_meas     ?
_exptl_crystal_density_method     'not measured'
_exptl_crystal_F_000     204
_exptl_absorpt_coefficient_mu     0.317
_exptl_absorpt_correction_type     none
_exptl_absorpt_process_details     ?
_exptl_absorpt_correction_T_min     ?
_exptl_absorpt_correction_T_max     ?
_exptl_special_details
;
;
_diffrn_ambient_temperature     173(2)
_diffrn_radiation_type     MoK\a
_diffrn_radiation_wavelength     0.71073
_diffrn_radiation_source     'normal-focus sealed tube'
_diffrn_radiation_monochromator     graphite
_diffrn_measurement_device_type     'Siemens SMART 1K CCD'
_diffrn_measurement_method     \w
_diffrn_detector_area_resol_mean     ?
_diffrn_reflns_number     8161
_diffrn_reflns_av_R_equivalents     0.0217
_diffrn_reflns_av_sigmaI/netI     0.0260
_diffrn_reflns_theta_min     1.87
_diffrn_reflns_theta_max     32.55
_diffrn_reflns_theta_full     25.00
_diffrn_measured_fraction_theta_max     0.896
_diffrn_measured_fraction_theta_full     0.999
_diffrn_reflns_limit_h_min     -8
_diffrn_reflns_limit_h_max     8
_diffrn_reflns_limit_k_min     -10
_diffrn_reflns_limit_k_max     10
_diffrn_reflns_limit_l_min     -16
_diffrn_reflns_limit_l_max     16
_diffrn_standards_number     ?
_diffrn_standards_interval_count     ?
_diffrn_standards_interval_time     ?
_diffrn_standards_decay_%     ?
_refine_special_details
;
Refinement of <i>F</i>^2^ against ALL reflections. The weighted <i>R</i>-factor
<i>wR</i> and goodness of fit <i>S</i> are based on <i>F</i>^2^, conventional
<i>R</i>-factors <i>R</i> are based on <i>F</i>, with <i>F</i> set to zero for
negative <i>F</i>^2^. The threshold expression of <i>F</i>^2^ >
\s(<i>F</i>^2^) is used only for calculating <i>R</i>-factors(gt) <i>etc</i>.
and is not relevant to the choice of reflections for refinement.
<i>R</i>-factors based on <i>F</i>^2^ are statistically about twice as large
as those based on <i>F</i>, and <i>R</i>- factors based on ALL data will be
even larger.
;
_reflns_number_total     2997
_reflns_number_gt     2597
_reflns_threshold_expression     I>2\s(I)
_refine_ls_structure_factor_coef     Fsqd
_refine_ls_matrix_type     full
_refine_ls_R_factor_all     0.0379
_refine_ls_R_factor_gt     0.0305
_refine_ls_wR_factor_gt     0.0778
_refine_ls_wR_factor_ref     0.0822
_refine_ls_goodness_of_fit_ref     0.980
_refine_ls_restrained_S_all     0.980
_refine_ls_number_reflns     2997
_refine_ls_number_parameters     120
_refine_ls_number_restraints     0
_refine_ls_hydrogen_treatment     mixed
_refine_ls_weighting_scheme     calc
_refine_ls_weighting_details
         'calc w=1/[\s^2^(Fo^2^)+(0.0417P)^2^+0.1660P] where P=(Fo^2^+2Fc^2^)/3'
_atom_sites_solution_hydrogens     geom
_atom_sites_solution_primary     direct
_atom_sites_solution_secondary     difmap
_refine_ls_shift/su_max     0.001
_refine_ls_shift/su_mean     0.000
_refine_diff_density_max     0.291
_refine_diff_density_min     -0.324
_refine_ls_extinction_method     none
_refine_ls_extinction_coef     ?
loop_
    _atom_type_symbol
    _atom_type_description
    _atom_type_scat_dispersion_real
    _atom_type_scat_dispersion_imag
    _atom_type_scat_source
    'C' 'C' 0.0033 0.0016
                         'International Tables Vol C Tables 4.2.6.8 and 6.1.1.4'
    'H' 'H' 0.0000 0.0000
                         'International Tables Vol C Tables 4.2.6.8 and 6.1.1.4'
    'N' 'N' 0.0061 0.0033
                         'International Tables Vol C Tables 4.2.6.8 and 6.1.1.4'
    'O' 'O' 0.0106 0.0060
                         'International Tables Vol C Tables 4.2.6.8 and 6.1.1.4'
    'S' 'S' 0.1246 0.1234
                         'International Tables Vol C Tables 4.2.6.8 and 6.1.1.4'
_computing_data_collection     'SMART (Siemens, 1995)'
_computing_cell_refinement     'SAINT (Siemens, 1995)'
_computing_data_reduction     'SAINT (Siemens, 1995)'
_computing_structure_solution     'SHELXS97 (Sheldrick, 2008)'
_computing_structure_refinement     'SHELXL97 (Sheldrick, 2008)'
_computing_molecular_graphics
;
Mercury (Macrae <i>et al.</i>, 2008) and XP (Sheldrick, 2008)
;
_computing_publication_material     'publCIF (Westrip, 2010)'
loop_
    _atom_site_type_symbol
    _atom_site_label
    _atom_site_fract_x
    _atom_site_fract_y
    _atom_site_fract_z
    _atom_site_U_iso_or_equiv
    _atom_site_adp_type
    _atom_site_calc_flag
    _atom_site_refinement_flags
    _atom_site_occupancy
    _atom_site_disorder_assembly
    _atom_site_disorder_group
    N N1 0.82954(15) 0.63634(13) 0.38132(8) 0.01974(17) Uani d . 1 . .
    C C2 0.72822(18) 0.72352(15) 0.27441(9) 0.01971(19) Uani d . 1 . .
    C C3 0.48598(18) 0.82480(16) 0.30299(9) 0.0218(2) Uani d . 1 . .
    H H3A 0.4687 0.9638 0.2660 0.026 Uiso calc R 1 . .
    H H3B 0.3661 0.7699 0.2743 0.026 Uiso calc R 1 . .
    N N4 0.47636(15) 0.78571(13) 0.43582(8) 0.02055(18) Uani d . 1 . .
    C C5 0.67429(17) 0.67487(14) 0.47372(9) 0.01701(18) Uani d . 1 . .
    O O21 0.81565(15) 0.72319(13) 0.17026(7) 0.02772(18) Uani d . 1 . .
    C C41 0.27148(18) 0.84273(17) 0.50969(11) 0.0239(2) Uani d . 1 . .
    H H41A 0.1484 0.7740 0.5006 0.036 Uiso calc R 1 . .
    H H41B 0.2206 0.9807 0.4824 0.036 Uiso calc R 1 . .
    H H41C 0.3068 0.8120 0.5959 0.036 Uiso calc R 1 . .
    N N51 0.72130(16) 0.60912(14) 0.59037(8) 0.02144(18) Uani d . 1 . .
    H H51A 0.630(3) 0.632(2) 0.6476(16) 0.038(4) Uiso d . 1 . .
    H H51B 0.856(3) 0.534(2) 0.6059(14) 0.029(4) Uiso d . 1 . .
    O O1D 0.45535(15) 0.70620(14) 0.79813(8) 0.0308(2) Uani d . 1 . .
    S S2D 0.29265(4) 0.65071(4) 0.90915(2) 0.02067(8) Uani d . 1 . .
    C C3D 0.3041(2) 0.81135(17) 1.00396(10) 0.0247(2) Uani d . 1 . .
    H H3D1 0.4563 0.7846 1.0372 0.037 Uiso calc R 1 . .
    H H3D2 0.1847 0.7944 1.0715 0.037 Uiso calc R 1 . .
    H H3D3 0.2775 0.9433 0.9552 0.037 Uiso calc R 1 . .
    C C4D 0.0081(2) 0.7428(2) 0.86076(12) 0.0327(3) Uani d . 1 . .
    H H4D1 -0.0012 0.8787 0.8203 0.049 Uiso calc R 1 . .
    H H4D2 -0.1033 0.7278 0.9322 0.049 Uiso calc R 1 . .
    H H4D3 -0.0275 0.6725 0.8032 0.049 Uiso calc R 1 . .
loop_
    _atom_site_aniso_label
    _atom_site_aniso_U_11
    _atom_site_aniso_U_22
    _atom_site_aniso_U_33
    _atom_site_aniso_U_12
    _atom_site_aniso_U_13
    _atom_site_aniso_U_23
    N1 0.0168(4) 0.0224(4) 0.0181(4) 0.0009(3) -0.0003(3) -0.0043(3)
    C2 0.0190(5) 0.0190(5) 0.0200(4) -0.0022(4) -0.0009(3) -0.0031(4)
    C3 0.0190(5) 0.0246(5) 0.0195(4) 0.0001(4) -0.0031(4) -0.0025(4)
    N4 0.0145(4) 0.0256(4) 0.0195(4) 0.0024(3) -0.0013(3) -0.0052(3)
    C5 0.0148(4) 0.0162(4) 0.0202(4) -0.0018(3) -0.0013(3) -0.0049(3)
    O21 0.0282(4) 0.0329(4) 0.0189(4) -0.0009(3) 0.0024(3) -0.0044(3)
    C41 0.0148(4) 0.0272(5) 0.0284(5) 0.0016(4) 0.0016(4) -0.0088(4)
    N51 0.0173(4) 0.0274(5) 0.0173(4) 0.0033(3) -0.0008(3) -0.0059(3)
    O1D 0.0254(4) 0.0441(5) 0.0239(4) -0.0052(4) 0.0076(3) -0.0141(4)
    S2D 0.01945(13) 0.02222(13) 0.02000(12) -0.00115(9) -0.00068(9) -0.00608(9)
    C3D 0.0250(5) 0.0292(5) 0.0210(5) -0.0033(4) 0.0003(4) -0.0096(4)
    C4D 0.0202(5) 0.0450(7) 0.0337(6) -0.0024(5) -0.0056(4) -0.0110(5)
_geom_special_details
;
All e.s.d.'s (except the e.s.d. in the dihedral angle between two l.s. planes)
are estimated using the full covariance matrix. The cell e.s.d.'s are taken
into account individually in the estimation of e.s.d.'s in distances, angles
and torsion angles; correlations between e.s.d.'s in cell parameters are only
used when they are defined by crystal symmetry. An approximate (isotropic)
treatment of cell e.s.d.'s is used for estimating e.s.d.'s involving l.s.
planes.
;
loop_
    _geom_bond_atom_site_label_1
    _geom_bond_atom_site_label_2
    _geom_bond_site_symmetry_2
    _geom_bond_distance
    _geom_bond_publ_flag
    N1 C5 . 1.3591(13) ?
    N1 C2 . 1.3644(13) ?
    C2 O21 . 1.2306(13) ?
    C2 C3 . 1.5269(15) ?
    C3 N4 . 1.4514(14) ?
    C3 H3A . 0.9900 ?
    C3 H3B . 0.9900 ?
    N4 C5 . 1.3426(13) ?
    N4 C41 . 1.4487(13) ?
    C5 N51 . 1.3269(13) ?
    C41 H41A . 0.9800 ?
    C41 H41B . 0.9800 ?
    C41 H41C . 0.9800 ?
    N51 H51A . 0.823(18) ?
    N51 H51B . 0.887(16) ?
    O1D S2D . 1.5109(9) ?
    S2D C3D . 1.7833(12) ?
    S2D C4D . 1.7844(13) ?
    C3D H3D1 . 0.9800 ?
    C3D H3D2 . 0.9800 ?
    C3D H3D3 . 0.9800 ?
    C4D H4D1 . 0.9800 ?
    C4D H4D2 . 0.9800 ?
    C4D H4D3 . 0.9800 ?
loop_
    _geom_angle_atom_site_label_1
    _geom_angle_atom_site_label_2
    _geom_angle_atom_site_label_3
    _geom_angle_site_symmetry_1
    _geom_angle_site_symmetry_3
    _geom_angle
    _geom_angle_publ_flag
    C5 N1 C2 . . 106.69(8) ?
    O21 C2 N1 . . 126.20(10) ?
    O21 C2 C3 . . 124.36(10) ?
    N1 C2 C3 . . 109.44(9) ?
    N4 C3 C2 . . 101.23(8) ?
    N4 C3 H3A . . 111.5 ?
    C2 C3 H3A . . 111.5 ?
    N4 C3 H3B . . 111.5 ?
    C2 C3 H3B . . 111.5 ?
    H3A C3 H3B . . 109.3 ?
    C5 N4 C41 . . 128.18(9) ?
    C5 N4 C3 . . 108.39(8) ?
    C41 N4 C3 . . 123.06(9) ?
    N51 C5 N4 . . 124.29(10) ?
    N51 C5 N1 . . 121.51(9) ?
    N4 C5 N1 . . 114.19(9) ?
    N4 C41 H41A . . 109.5 ?
    N4 C41 H41B . . 109.5 ?
    H41A C41 H41B . . 109.5 ?
    N4 C41 H41C . . 109.5 ?
    H41A C41 H41C . . 109.5 ?
    H41B C41 H41C . . 109.5 ?
    C5 N51 H51A . . 123.0(12) ?
    C5 N51 H51B . . 117.3(10) ?
    H51A N51 H51B . . 119.7(16) ?
    O1D S2D C3D . . 106.00(6) ?
    O1D S2D C4D . . 106.16(6) ?
    C3D S2D C4D . . 97.79(6) ?
    S2D C3D H3D1 . . 109.5 ?
    S2D C3D H3D2 . . 109.5 ?
    H3D1 C3D H3D2 . . 109.5 ?
    S2D C3D H3D3 . . 109.5 ?
    H3D1 C3D H3D3 . . 109.5 ?
    H3D2 C3D H3D3 . . 109.5 ?
    S2D C4D H4D1 . . 109.5 ?
    S2D C4D H4D2 . . 109.5 ?
    H4D1 C4D H4D2 . . 109.5 ?
    S2D C4D H4D3 . . 109.5 ?
    H4D1 C4D H4D3 . . 109.5 ?
    H4D2 C4D H4D3 . . 109.5 ?
loop_
    _geom_torsion_atom_site_label_1
    _geom_torsion_atom_site_label_2
    _geom_torsion_atom_site_label_3
    _geom_torsion_atom_site_label_4
    _geom_torsion_site_symmetry_1
    _geom_torsion_site_symmetry_2
    _geom_torsion_site_symmetry_3
    _geom_torsion_site_symmetry_4
    _geom_torsion
    _geom_torsion_publ_flag
    C5 N1 C2 O21 . . . . 179.20(11) ?
    C5 N1 C2 C3 . . . . -0.46(12) ?
    O21 C2 C3 N4 . . . . -177.89(11) ?
    N1 C2 C3 N4 . . . . 1.78(11) ?
    C2 C3 N4 C5 . . . . -2.45(11) ?
    C2 C3 N4 C41 . . . . -176.03(10) ?
    C41 N4 C5 N51 . . . . -5.49(18) ?
    C3 N4 C5 N51 . . . . -178.65(10) ?
    C41 N4 C5 N1 . . . . 175.64(10) ?
    C3 N4 C5 N1 . . . . 2.48(13) ?
    C2 N1 C5 N51 . . . . 179.85(10) ?
    C2 N1 C5 N4 . . . . -1.25(12) ?
loop_
    _geom_hbond_atom_site_label_D
    _geom_hbond_atom_site_label_H
    _geom_hbond_atom_site_label_A
    _geom_hbond_site_symmetry_A
    _geom_hbond_distance_DH
    _geom_hbond_distance_HA
    _geom_hbond_distance_DA
    _geom_hbond_angle_DHA
    N51 H51A O1D . 0.823(18) 2.028(18) 2.8403(13) 169.3(17)
    N51 H51B N1 2_766 0.887(16) 2.040(16) 2.9225(14) 172.9(14)
data_global
_journal_date_recd_electronic     2010-09-21
_journal_date_accepted     2010-09-29
_journal_name_full     'Acta Crystallographica, Section E'
_journal_year     2010
_journal_volume     66
_journal_issue     11
_journal_page_first     o2714
_journal_page_last     o2714
_journal_paper_category     QO
_journal_coeditor_code     BX2310
_publ_contact_author
;
      Michael Bolte
      Institut f\"ur Anorganische Chemie
      Goethe-Universit\"at
      Max-von-Laue-Str. 7
      60438 Frankfurt/Main
      Germany
;
_publ_contact_author_email     bolte@chemie.uni-frankfurt.de
_publ_contact_author_fax     '49 69 798 29239'
_publ_contact_author_phone     '49 69 798 29136'
_publ_section_title
;
2-Amino-1-methyl-1<i>H</i>-imidazol-4(5<i>H</i>)-one dimethyl sulfoxide
monosolvate
;
loop_
    _publ_author_name
    _publ_author_address
    'Tutughamiarso, Maya'
;     Institut f\"ur Organische Chemie und Chemische Biologie
      Goethe-Universit\"at Frankfurt
      Max-von-Laue-Strasse 7
      60438 Frankfurt/Main
      Germany
;
    'Bolte, Michael'
;     Institut f\"ur Anorganische Chemie
      Goethe-Universit\"at Frankfurt
      Max-von-Laue-Strasse 7
      60438 Frankfurt/Main
      Germany
;
_publ_section_synopsis     .
