# Supplementary material for: 2-Amino-1-methyl-1H-imidazol-4(5H)-one dimethyl sulfoxide monosolvate
Source: Acta Crystallogr Sect E Struct Rep Online. 2010 Oct 2;66(Pt 11):o2714. doi: 10.1107/S1600536810038997 (PMC3009146; doi:10.1107/S1600536810038997)
Supplement: Supplementary file 2 [file e-66-o2714-Isup2.hkl]

# 
# h,k,l, Fc-squared, Fo-squared, sigma(Fo-squared) and status flag 
# 
data_I
_shelx_title ' mt21-2 in P-1' 
_shelx_refln_list_code          4 
_shelx_F_calc_maximum      103.10 
_exptl_crystal_F_000       204.00 
_reflns_d_resolution_high  0.6606 
 
loop_ 
 _symmetry_equiv_pos_as_xyz 
 'x, y, z' 
 '-x, -y, -z' 
 
_cell_length_a     5.8997 
_cell_length_b     7.3018 
_cell_length_c    11.2760 
_cell_angle_alpha  75.861 
_cell_angle_beta   83.763 
_cell_angle_gamma  79.694 
 
_shelx_F_squared_multiplier     1.000 
 
loop_ 
 _refln_index_h 
 _refln_index_k 
 _refln_index_l 
 _refln_F_squared_calc 
 _refln_F_squared_meas 
 _refln_F_squared_sigma 
 _refln_observed_status 
   1   0   0     1190.41     1160.04     21.18 o 
   2   0   0     1071.95     1028.28     14.08 o 
   3   0   0       13.41       14.43      0.33 o 
   4   0   0      744.08      756.12      9.41 o 
   5   0   0      397.42      386.75      6.48 o 
   6   0   0       88.96       88.87      2.22 o 
   7   0   0      160.99      154.10      3.89 o 
   8   0   0       14.05       14.80      1.61 o 
  -8   1   0       14.52       22.06      3.25 o 
  -7   1   0       82.06       85.36      3.99 o 
  -6   1   0      140.39      142.38      3.43 o 
  -5   1   0       76.48       71.23      1.48 o 
  -4   1   0       62.56       61.41      0.94 o 
  -3   1   0      129.83      142.85      1.87 o 
  -2   1   0     2355.24     2344.76     28.86 o 
  -1   1   0       57.51       53.26      1.06 o 
   0   1   0      752.95      795.04     23.52 o 
   1   1   0        0.13        0.81      0.17 o 
   2   1   0       79.52       89.13      1.29 o 
   3   1   0        2.75        2.75      0.43 o 
   4   1   0       58.36       55.68      0.87 o 
   5   1   0      321.16      315.22      4.70 o 
   6   1   0      237.79      246.01      5.58 o 
   7   1   0        5.79        5.67      1.11 o 
   8   1   0       14.57       13.95      1.48 o 
  -6   2   0       76.38       71.88      2.93 o 
  -5   2   0       75.71       68.69      1.02 o 
  -4   2   0       41.65       44.50      0.64 o 
  -3   2   0       22.29       29.69      0.68 o 
  -2   2   0       42.48       45.54      0.53 o 
  -1   2   0       58.64       65.40      0.95 o 
   0   2   0     6118.28     6141.11     79.36 o 
   1   2   0     1832.30     1849.90     30.27 o 
   2   2   0       54.61       57.86      0.90 o 
   3   2   0        0.30        0.27      0.20 o 
   4   2   0      428.99      435.77      7.23 o 
   5   2   0       13.58       15.53      0.98 o 
   6   2   0       13.91       12.55      1.05 o 
   7   2   0        8.43        7.88      1.10 o 
   8   2   0        0.03        1.37      2.10 o 
  -5   3   0        0.32        1.03      0.54 o 
  -4   3   0       19.32       17.84      0.48 o 
  -3   3   0      309.25      300.97      3.44 o 
  -2   3   0      626.15      639.46      7.10 o 
  -1   3   0        0.03       -0.10      0.14 o 
   0   3   0      795.97      819.86     13.12 o 
   1   3   0       42.53       47.76      0.69 o 
   2   3   0      317.89      344.17      4.81 o 
   3   3   0        1.16        1.24      0.25 o 
   4   3   0       24.51       26.76      1.02 o 
   5   3   0       40.55       42.24      1.48 o 
   6   3   0       13.44       13.73      1.16 o 
   7   3   0       24.52       24.41      1.47 o 
   8   3   0       19.06       22.02      1.75 o 
  -6   4   0        4.16        3.42      1.57 o 
  -5   4   0       56.10       64.12      1.29 o 
  -4   4   0       16.33       17.40      0.67 o 
  -3   4   0       98.82      103.86      1.45 o 
  -2   4   0      469.67      452.02      5.49 o 
  -1   4   0       91.00       89.51      1.12 o 
   0   4   0       63.79       58.12      0.77 o 
   1   4   0       24.85       27.59      0.51 o 
   2   4   0      320.47      319.02      4.04 o 
   3   4   0      107.99      101.77      1.71 o 
   4   4   0        1.00        0.76      0.46 o 
   5   4   0      202.55      192.93      4.47 o 
   6   4   0        1.54        1.66      1.20 o 
   7   4   0       61.06       57.43      2.97 o 
   8   4   0       31.69       32.23      3.11 o 
  -6   5   0       39.12       36.00      2.41 o 
  -5   5   0        0.10       -0.09      1.02 o 
  -4   5   0      157.80      148.47      2.28 o 
  -3   5   0      176.32      160.73      2.67 o 
  -2   5   0       29.16       24.67      0.65 o 
  -1   5   0       90.70       83.46      1.20 o 
   0   5   0        6.98        4.94      0.38 o 
   1   5   0      350.52      322.50      4.11 o 
   2   5   0       35.28       41.08      0.82 o 
   3   5   0      145.71      135.68      2.49 o 
   4   5   0       50.32       51.03      1.27 o 
   5   5   0      101.11       93.31      2.54 o 
   6   5   0       90.41       94.21      2.73 o 
   7   5   0        1.77        3.16      1.20 o 
   8   5   0       11.10        7.86      2.22 o 
  -6   6   0       28.07       26.94      1.74 o 
  -5   6   0       97.86      115.71      4.47 o 
  -4   6   0        6.32        6.19      0.69 o 
  -3   6   0       89.80       90.36      1.87 o 
  -2   6   0       19.64       21.25      0.73 o 
  -1   6   0      234.60      222.01      3.15 o 
   0   6   0      155.57      152.80      2.31 o 
   1   6   0        0.30       -0.22      0.33 o 
   2   6   0      172.13      169.18      2.55 o 
   3   6   0        0.33        1.14      0.56 o 
   4   6   0       75.18       73.16      1.66 o 
   5   6   0      101.21      104.40      2.81 o 
   6   6   0        2.46        3.14      1.06 o 
   7   6   0       18.17       19.87      2.21 o 
  -5   7   0        2.28        3.26      1.78 o 
  -4   7   0        2.83        3.66      1.65 o 
  -3   7   0        3.81        3.81      0.67 o 
  -2   7   0       31.33       33.12      0.93 o 
  -1   7   0       29.38       29.88      1.02 o 
   0   7   0       44.69       43.27      1.14 o 
   1   7   0      133.02      134.51      2.42 o 
   2   7   0        9.63        9.68      0.66 o 
   3   7   0       94.13       91.14      2.28 o 
   4   7   0        0.56        1.91      1.15 o 
   5   7   0      104.45       98.59      2.81 o 
   6   7   0       70.41       69.45      2.49 o 
   7   7   0        4.99        2.18      1.37 o 
  -4   8   0       17.38       20.45      2.54 o 
  -2   8   0       35.01       34.96      2.24 o 
  -1   8   0      148.13      147.35      2.78 o 
   0   8   0        0.80        0.06      0.59 o 
   1   8   0        9.53        9.00      2.59 o 
   2   8   0        0.74        0.95      1.01 o 
   3   8   0       44.38       47.82      1.68 o 
   4   8   0       17.75       17.08      1.73 o 
   5   8   0        0.10       -0.99      0.99 o 
   6   8   0       10.26        9.41      1.94 o 
  -3   9   0       34.23       30.14      2.68 o 
  -2   9   0       12.15       10.98      2.05 o 
  -1   9   0       17.64       17.26      2.00 o 
   0   9   0        1.59        1.15      1.22 o 
   1   9   0        2.67        3.81      1.18 o 
   2   9   0        8.06       10.71      1.76 o 
   3   9   0        0.08       -0.90      1.17 o 
   5   9   0        1.45        0.99      1.74 o 
  -1  10   0        5.94        3.52      1.98 o 
   1 -10   1        3.39        5.15      1.46 o 
  -2  -9   1        7.37       10.50      1.77 o 
  -1  -9   1        3.00        1.73      1.37 o 
   1  -9   1        8.65        8.01      1.99 o 
   2  -9   1       40.16       43.79      3.00 o 
  -6  -8   1       18.73       19.41      2.39 o 
  -5  -8   1        9.50       11.19      1.93 o 
  -4  -8   1       35.65       33.88      2.06 o 
  -2  -8   1       58.05       63.93      2.58 o 
  -1  -8   1      111.57      114.86      6.91 o 
   0  -8   1       12.16       12.52      1.03 o 
   1  -8   1       77.02       74.51      1.71 o 
   2  -8   1       26.41       29.77      2.14 o 
   3  -8   1       25.33       26.91      2.29 o 
   4  -8   1        4.34        3.38      1.78 o 
  -7  -7   1        0.02        1.99      1.50 o 
  -6  -7   1        0.74        1.39      1.22 o 
  -5  -7   1        2.36       -0.03      0.87 o 
  -4  -7   1        7.55        8.66      1.07 o 
  -3  -7   1      136.05      140.41      7.18 o 
  -2  -7   1        0.79        0.17      1.08 o 
  -1  -7   1       39.38       41.44      1.09 o 
   0  -7   1       13.25       12.89      0.86 o 
   1  -7   1        3.37        2.48      0.58 o 
   2  -7   1       60.81       58.09      1.44 o 
   3  -7   1       42.23       38.30      1.58 o 
   4  -7   1       98.88       98.81      4.09 o 
   5  -7   1       97.51       98.61      3.07 o 
  -7  -6   1       27.81       29.11      1.97 o 
  -6  -6   1       16.95       16.30      1.45 o 
  -5  -6   1       67.60       69.28      2.57 o 
  -4  -6   1       18.90       19.29      1.78 o 
  -3  -6   1       27.02       26.06      0.92 o 
  -2  -6   1      176.97      177.22      2.66 o 
  -1  -6   1       40.72       40.62      0.86 o 
   0  -6   1       20.20       17.43      0.89 o 
   1  -6   1       49.43       43.20      1.27 o 
   2  -6   1      294.16      289.26      4.79 o 
   3  -6   1      179.65      176.44      3.65 o 
   4  -6   1        8.58        9.52      1.15 o 
   5  -6   1       43.49       40.65      2.61 o 
   6  -6   1       15.38       16.52      2.45 o 
  -7  -5   1       39.11       36.22      4.74 o 
  -6  -5   1       26.91       23.85      1.68 o 
  -5  -5   1      136.26      133.41      3.36 o 
  -4  -5   1      228.51      214.64      4.87 o 
  -3  -5   1       50.87       52.46      1.01 o 
  -2  -5   1       88.82       88.04      1.43 o 
  -1  -5   1        6.29        3.79      0.38 o 
   0  -5   1      197.15      196.20      2.91 o 
   1  -5   1      111.81      110.65      1.98 o 
   2  -5   1       48.96       46.54      0.94 o 
   3  -5   1        6.12        6.73      0.54 o 
   4  -5   1        0.01       -0.30      0.42 o 
   5  -5   1        1.94        1.76      0.68 o 
   6  -5   1        1.91        3.20      1.27 o 
  -8  -4   1        3.89        4.10      1.23 o 
  -7  -4   1       10.76       10.03      1.35 o 
  -6  -4   1       24.06       23.12      1.31 o 
  -5  -4   1        2.48        2.39      0.82 o 
  -4  -4   1      118.91      110.76      3.58 o 
  -3  -4   1       66.86       64.69      1.49 o 
  -2  -4   1        5.06        4.53      0.29 o 
  -1  -4   1       22.99       20.25      0.44 o 
   0  -4   1      124.20      141.53      1.87 o 
   1  -4   1      163.86      167.51      1.97 o 
   2  -4   1      307.10      292.00      3.63 o 
   3  -4   1        3.06        3.21      0.44 o 
   4  -4   1       12.89       13.77      0.59 o 
   5  -4   1        3.04        2.57      0.75 o 
   6  -4   1       85.75       96.93      2.31 o 
  -8  -3   1        0.99       -0.25      1.19 o 
  -7  -3   1        1.17        0.59      1.29 o 
  -6  -3   1        0.40        0.17      0.64 o 
  -5  -3   1      217.43      210.62      4.81 o 
  -4  -3   1      188.73      184.58      3.24 o 
  -3  -3   1        0.54        1.50      0.29 o 
  -2  -3   1      132.88      120.95      1.78 o 
  -1  -3   1      294.79      328.83      4.13 o 
   0  -3   1      568.55      542.02      6.74 o 
   1  -3   1        7.89        7.24      0.25 o 
   2  -3   1      415.84      371.51      4.18 o 
   3  -3   1        3.20        1.71      0.27 o 
   4  -3   1      156.86      142.12      1.91 o 
   5  -3   1      104.12      101.96      1.50 o 
   6  -3   1       49.01       48.57      1.68 o 
  -8  -2   1        0.15       -0.05      1.15 o 
  -7  -2   1       70.33       70.51      2.28 o 
  -6  -2   1       82.81       81.78      2.40 o 
  -5  -2   1       48.86       51.76      1.61 o 
  -4  -2   1      496.01      486.88      7.41 o 
  -3  -2   1        6.81        7.18      0.35 o 
  -2  -2   1      192.39      184.36      2.62 o 
  -1  -2   1       55.32       49.86      0.78 o 
   0  -2   1      828.34      820.45     12.65 o 
   1  -2   1      525.03      544.91      6.53 o 
   2  -2   1       86.57       94.92      1.26 o 
   3  -2   1      333.54      340.84      3.85 o 
   4  -2   1        2.46        5.84      0.33 o 
   5  -2   1       85.78       89.23      1.22 o 
   6  -2   1       62.65       73.31      2.05 o 
  -8  -1   1       15.45       12.22      1.39 o 
  -7  -1   1      122.07      126.32      3.37 o 
  -6  -1   1      137.99      137.43      3.41 o 
  -5  -1   1        0.28        0.24      0.62 o 
  -4  -1   1      142.11      145.22      2.16 o 
  -3  -1   1       50.48       57.83      1.49 o 
  -2  -1   1       87.17       80.63      1.19 o 
  -1  -1   1     2531.70     2268.24     84.93 o 
   0  -1   1       29.95       35.79      0.91 o 
   1  -1   1     1166.66     1200.48     16.06 o 
   2  -1   1      594.09      587.97      6.53 o 
   3  -1   1      834.01      880.15      8.95 o 
   4  -1   1      256.35      262.79      2.81 o 
   5  -1   1       10.28       11.08      0.54 o 
   6  -1   1       69.41       74.49      1.82 o 
   7  -1   1        7.83        7.71      1.70 o 
   8  -1   1       46.47       53.37      4.02 o 
  -8   0   1       66.50       68.91      2.58 o 
  -7   0   1        3.09        4.09      1.79 o 
  -6   0   1       15.30       15.58      1.09 o 
  -5   0   1        3.91        5.87      0.79 o 
  -4   0   1        7.90        6.41      0.31 o 
  -3   0   1      565.16      578.03      6.64 o 
  -2   0   1       25.25       33.08      0.68 o 
  -1   0   1      554.22      603.06     11.02 o 
   0   0   1       24.06       24.48      0.49 o 
   1   0   1     2747.33     2720.90     79.60 o 
   2   0   1        0.07        3.27      1.29 o 
   3   0   1       30.88       36.46      0.67 o 
   4   0   1        0.06        0.48      0.25 o 
   5   0   1        0.02        0.39      0.46 o 
   6   0   1       19.51       18.63      1.19 o 
   7   0   1       91.58       86.17      2.07 o 
   8   0   1        1.77        1.22      1.86 o 
  -7   1   1       67.20       64.02      2.20 o 
  -6   1   1       73.26       70.85      2.14 o 
  -5   1   1      103.90      109.11      1.83 o 
  -4   1   1      692.63      672.97      8.41 o 
  -3   1   1      103.65      111.18      2.18 o 
  -2   1   1       13.36       12.85      0.28 o 
  -1   1   1      201.87      162.55      5.19 o 
   0   1   1        3.03        4.23      0.17 o 
   1   1   1      648.55      699.86     18.19 o 
   2   1   1      871.61      908.65     12.45 o 
   3   1   1     1108.56     1135.54     14.03 o 
   4   1   1       79.72       92.62      2.10 o 
   5   1   1       21.38       22.21      0.77 o 
   6   1   1        1.11        1.52      0.58 o 
   7   1   1       53.06       54.57      2.04 o 
   8   1   1       24.03       26.02      1.81 o 
  -6   2   1      187.05      176.06      5.25 o 
  -5   2   1       29.49       29.61      0.69 o 
  -4   2   1      259.15      246.23      3.20 o 
  -3   2   1      331.56      357.35      4.52 o 
  -2   2   1        0.43        2.39      0.22 o 
  -1   2   1      833.42      809.92     11.02 o 
   0   2   1      106.86      105.99      1.19 o 
   1   2   1    10629.22     9760.24    246.27 o 
   2   2   1      656.68      668.26      9.19 o 
   3   2   1      404.72      394.23      5.48 o 
   4   2   1        0.34        0.34      0.80 o 
   5   2   1      416.97      400.69      5.92 o 
   6   2   1      180.08      178.48      4.23 o 
   7   2   1       44.45       45.81      1.78 o 
   8   2   1       36.75       38.36      4.18 o 
  -5   3   1       31.44       33.52      0.79 o 
  -4   3   1       96.58       90.57      1.20 o 
  -3   3   1       39.43       36.68      0.56 o 
  -2   3   1      258.44      281.64      2.94 o 
  -1   3   1     1451.77     1401.05     15.09 o 
   0   3   1        1.91        0.69      0.20 o 
   1   3   1      922.66      911.54     10.04 o 
   2   3   1      353.72      389.35      7.49 o 
   3   3   1       60.56       72.68      1.16 o 
   4   3   1       21.53       19.30      0.70 o 
   5   3   1        0.14        1.32      0.65 o 
   6   3   1      136.88      134.22      3.37 o 
   7   3   1      111.85      112.14      3.07 o 
   8   3   1       16.26       13.92      2.95 o 
  -6   4   1       11.16       12.37      1.08 o 
  -5   4   1       33.86       32.45      0.94 o 
  -4   4   1       45.48       39.27      0.80 o 
  -3   4   1        0.87        0.67      0.31 o 
  -2   4   1       19.17       23.52      0.51 o 
  -1   4   1       81.29       76.85      1.07 o 
   0   4   1       10.96        8.03      0.34 o 
   1   4   1      963.20      993.37     12.31 o 
   2   4   1      436.90      449.25      5.63 o 
   3   4   1       23.89       22.53      0.55 o 
   4   4   1       36.44       36.40      1.02 o 
   5   4   1      371.70      364.20      6.22 o 
   6   4   1       18.59       19.32      1.65 o 
   7   4   1        0.52       -0.11      0.99 o 
   8   4   1        0.17       -0.17      1.14 o 
  -6   5   1      121.21      131.12      4.82 o 
  -5   5   1        9.53        9.05      0.74 o 
  -4   5   1        1.91        2.20      0.53 o 
  -3   5   1       36.93       33.89      0.84 o 
  -2   5   1      470.25      465.07      5.68 o 
  -1   5   1      520.35      528.84      6.40 o 
   0   5   1        1.66        1.46      0.27 o 
   1   5   1      672.16      668.58      8.35 o 
   2   5   1       58.56       62.42      0.96 o 
   3   5   1      423.75      435.65      7.27 o 
   4   5   1       30.96       34.89      1.07 o 
   5   5   1       72.04       72.91      2.14 o 
   6   5   1       50.02       51.66      1.86 o 
   7   5   1       16.41       14.81      1.39 o 
   8   5   1       24.35       23.16      2.05 o 
  -6   6   1       24.72       24.16      2.55 o 
  -5   6   1        1.94        2.66      1.97 o 
  -4   6   1       55.59       58.76      1.27 o 
  -3   6   1       63.24       65.42      1.24 o 
  -2   6   1       73.19       74.11      1.31 o 
  -1   6   1      418.82      402.02      4.96 o 
   0   6   1        0.32        0.17      0.31 o 
   1   6   1       86.26       79.90      1.33 o 
   2   6   1        8.68       11.03      0.83 o 
   3   6   1      176.34      172.10      3.33 o 
   4   6   1      107.68      112.55      3.98 o 
   5   6   1       25.72       25.89      1.30 o 
   6   6   1       32.08       31.94      3.53 o 
   7   6   1        2.89        1.76      1.16 o 
  -5   7   1       26.60       26.30      2.59 o 
  -3   7   1      110.44      107.91      1.87 o 
  -2   7   1      224.39      220.15      3.22 o 
  -1   7   1        1.33        1.23      0.49 o 
   0   7   1       15.59       14.10      0.73 o 
   1   7   1        8.08        7.48      0.55 o 
   2   7   1      119.22      115.88      2.79 o 
   3   7   1       62.76       64.84      2.71 o 
   4   7   1        6.14        6.90      1.01 o 
   5   7   1       37.82       40.36      1.76 o 
   6   7   1       14.09       12.78      1.40 o 
   7   7   1       10.53       10.51      1.54 o 
  -4   8   1       54.82       58.40      3.20 o 
  -3   8   1        0.37       -0.60      1.36 o 
  -2   8   1       46.10       47.58      1.23 o 
  -1   8   1       27.01       26.39      1.10 o 
   0   8   1       30.25       27.95      1.02 o 
   1   8   1       65.29       70.72      1.94 o 
   2   8   1        0.80        0.33      0.65 o 
   3   8   1       81.53       80.06      2.23 o 
   4   8   1        5.45        7.08      1.19 o 
   5   8   1       10.31        8.89      1.81 o 
   6   8   1       11.90       10.88      1.71 o 
  -3   9   1        0.94        1.52      1.97 o 
  -2   9   1        6.21        6.89      2.02 o 
  -1   9   1        1.29        0.96      1.58 o 
   0   9   1        0.00        0.93      0.96 o 
   1   9   1       10.62       12.73      1.78 o 
   2   9   1       22.32       20.81      1.89 o 
   3   9   1        5.99        6.74      1.28 o 
   4   9   1       10.44        9.31      1.67 o 
   5   9   1        0.00       -1.08      1.13 o 
  -1  10   1       16.48       16.26      2.22 o 
   1  -9   2        4.51        5.30      1.42 o 
   2  -9   2       16.13       18.97      1.70 o 
  -6  -8   2        0.03       -0.93      1.51 o 
  -5  -8   2        7.18        5.55      1.66 o 
  -2  -8   2      170.07      175.91      6.94 o 
  -1  -8   2        0.04        0.48      1.12 o 
   0  -8   2       97.79      100.93      2.08 o 
   1  -8   2        1.85        2.62      0.84 o 
   2  -8   2       29.23       32.65      2.42 o 
   3  -8   2       20.87       19.75      1.63 o 
  -6  -7   2       56.10       59.26      4.20 o 
  -5  -7   2       13.18       10.31      1.26 o 
  -4  -7   2       75.38       77.73      2.36 o 
  -3  -7   2       43.00       39.40      2.09 o 
  -2  -7   2       62.06       65.16      1.69 o 
  -1  -7   2       26.07       24.77      1.09 o 
   0  -7   2       18.50       15.30      2.34 o 
   1  -7   2       32.81       36.25      1.38 o 
   2  -7   2       22.30       23.71      1.07 o 
   3  -7   2       51.71       49.97      1.47 o 
   4  -7   2       88.41       89.35      3.93 o 
   5  -7   2       28.86       27.09      2.91 o 
  -7  -6   2       54.40       53.34      2.34 o 
  -6  -6   2       30.08       30.41      2.17 o 
  -5  -6   2       49.46       47.71      1.92 o 
  -4  -6   2        6.22        8.70      0.96 o 
  -3  -6   2      110.73      109.42      2.77 o 
  -2  -6   2      198.56      191.39      2.86 o 
  -1  -6   2        7.04        8.96      0.55 o 
   0  -6   2      272.37      274.34      4.51 o 
   1  -6   2        5.67        5.42      0.79 o 
   2  -6   2      198.53      192.84      3.34 o 
   3  -6   2        2.50        3.00      0.91 o 
   4  -6   2       26.79       28.57      1.13 o 
   5  -6   2        5.54        9.61      2.28 o 
   6  -6   2        2.39        2.19      2.33 o 
  -7  -5   2        5.52        6.88      1.79 o 
  -6  -5   2        0.53        0.14      0.92 o 
  -5  -5   2        0.01       -0.60      0.77 o 
  -4  -5   2       20.96       20.60      1.15 o 
  -3  -5   2        5.79        5.66      0.47 o 
  -2  -5   2      301.44      299.60      4.29 o 
  -1  -5   2        7.60        6.13      0.35 o 
   0  -5   2        6.49        7.86      0.44 o 
   1  -5   2        2.81        1.92      0.47 o 
   2  -5   2        7.44        7.52      0.56 o 
   3  -5   2       40.52       36.86      1.06 o 
   4  -5   2      131.66      121.55      2.20 o 
   5  -5   2       63.70       63.79      1.44 o 
   6  -5   2       78.89       83.86      3.79 o 
  -8  -4   2       19.40       18.73      1.70 o 
  -7  -4   2       23.88       22.91      1.52 o 
  -6  -4   2       26.53       27.61      1.38 o 
  -5  -4   2        7.47        9.36      1.11 o 
  -4  -4   2      133.87      127.10      3.08 o 
  -3  -4   2       83.47       86.32      1.40 o 
  -2  -4   2       10.23        9.26      0.59 o 
  -1  -4   2       21.10       18.86      0.43 o 
   0  -4   2       16.17       18.37      0.42 o 
   1  -4   2       12.34        9.95      0.42 o 
   2  -4   2       60.65       56.36      1.02 o 
   3  -4   2      251.96      244.24      3.11 o 
   4  -4   2      208.08      206.00      2.97 o 
   5  -4   2       26.82       26.57      0.80 o 
   6  -4   2       29.06       30.05      1.70 o 
  -8  -3   2       93.40       91.33      3.35 o 
  -7  -3   2        1.87        1.52      0.99 o 
  -6  -3   2      143.28      146.30      3.67 o 
  -5  -3   2       29.29       31.67      2.32 o 
  -4  -3   2      366.28      345.95      5.80 o 
  -3  -3   2      274.71      260.78      3.72 o 
  -2  -3   2       74.32       76.91      1.21 o 
  -1  -3   2      231.94      214.80      2.74 o 
   0  -3   2       80.33       86.81      1.18 o 
   1  -3   2      809.40      837.71     11.51 o 
   2  -3   2      410.63      414.66      5.05 o 
   3  -3   2      178.62      169.75      2.19 o 
   4  -3   2        1.36        2.60      0.43 o 
   5  -3   2       13.91       11.14      0.51 o 
   6  -3   2        6.25        6.37      1.15 o 
  -8  -2   2       15.16       15.87      1.60 o 
  -7  -2   2        1.19        0.27      0.87 o 
  -6  -2   2       61.22       60.15      1.93 o 
  -5  -2   2      204.98      196.94      4.53 o 
  -4  -2   2        4.12        4.39      0.46 o 
  -3  -2   2      162.84      154.13      2.25 o 
  -2  -2   2      110.10      115.35      1.69 o 
  -1  -2   2      279.81      289.09      4.03 o 
   0  -2   2      184.64      177.83      2.26 o 
   1  -2   2      238.61      272.41      3.80 o 
   2  -2   2      533.03      563.31      6.77 o 
   3  -2   2      251.96      249.83      2.86 o 
   4  -2   2       29.24       27.18      0.71 o 
   5  -2   2       33.56       36.01      0.75 o 
   6  -2   2        0.21       -0.61      0.61 o 
  -8  -1   2       71.57       69.04      4.27 o 
  -7  -1   2        5.99        5.08      1.11 o 
  -6  -1   2       48.68       48.68      2.48 o 
  -5  -1   2        0.03       -0.50      0.50 o 
  -4  -1   2      763.28      738.83     12.07 o 
  -3  -1   2      571.26      630.20      8.71 o 
  -2  -1   2       33.45       43.61      0.71 o 
  -1  -1   2      917.05      858.04     15.28 o 
   0  -1   2     1725.89     1697.54     40.43 o 
   1  -1   2     2618.11     2540.91     61.39 o 
   2  -1   2      411.93      491.67      5.90 o 
   3  -1   2      732.41      722.23      7.37 o 
   4  -1   2       19.67       20.30      0.44 o 
   5  -1   2      175.88      167.19      2.60 o 
   6  -1   2      198.91      203.25      4.45 o 
   7  -1   2       52.39       54.63      2.90 o 
   8  -1   2       56.87       58.62      4.24 o 
  -8   0   2       22.61       20.70      4.21 o 
  -7   0   2        0.08       -0.62      0.88 o 
  -6   0   2      153.29      151.86      3.72 o 
  -5   0   2      467.66      456.77      7.61 o 
  -4   0   2       23.53       23.32      0.56 o 
  -3   0   2      741.52      736.92      9.20 o 
  -2   0   2      139.11      157.88      2.24 o 
  -1   0   2     1172.06     1134.53     21.77 o 
   0   0   2      435.56      406.91      7.46 o 
   1   0   2      777.76      787.49     12.26 o 
   2   0   2     2210.14     2249.54     24.65 o 
   3   0   2      119.57      139.04      1.61 o 
   4   0   2       68.80       71.78      0.93 o 
   5   0   2        2.56        8.11      0.62 o 
   6   0   2      107.31      110.44      2.19 o 
   7   0   2       71.43       77.56      3.48 o 
   8   0   2        0.05        2.20      1.29 o 
  -8   1   2        0.08        0.62      1.42 o 
  -7   1   2       19.23       18.85      1.53 o 
  -6   1   2       79.18       88.85      2.51 o 
  -5   1   2      174.88      172.10      3.09 o 
  -4   1   2       49.73       46.25      1.04 o 
  -3   1   2        2.20        1.00      0.21 o 
  -2   1   2      663.23      737.56      9.14 o 
  -1   1   2       20.41       18.93      0.34 o 
   0   1   2     2132.17     2038.97     37.64 o 
   1   1   2      710.81      765.87     14.01 o 
   2   1   2        1.19        1.98      0.18 o 
   3   1   2      322.76      335.44      3.74 o 
   4   1   2      227.22      240.48      3.53 o 
   5   1   2      127.77      134.98      2.47 o 
   6   1   2       38.32       40.52      1.13 o 
   7   1   2       42.69       45.35      1.46 o 
   8   1   2        8.85        5.94      2.26 o 
  -7   2   2       86.74       85.71      3.54 o 
  -6   2   2        0.41        0.89      1.05 o 
  -5   2   2        6.18        9.27      2.27 o 
  -4   2   2       12.66       12.91      0.56 o 
  -3   2   2        3.75        5.87      0.38 o 
  -2   2   2       41.39       41.67      0.59 o 
  -1   2   2        2.54        3.09      0.33 o 
   0   2   2      511.29      534.05      7.29 o 
   1   2   2      109.76      113.76      1.86 o 
   2   2   2      330.32      350.18      5.76 o 
   3   2   2       13.91       15.00      0.42 o 
   4   2   2       73.64       74.57      1.47 o 
   5   2   2        5.28        3.58      0.49 o 
   6   2   2        1.87        1.72      0.95 o 
   7   2   2        9.85        9.80      1.02 o 
   8   2   2       13.86       13.49      1.56 o 
  -6   3   2       68.04       68.92      1.57 o 
  -5   3   2       72.08       68.41      1.52 o 
  -4   3   2       44.53       49.07      0.96 o 
  -3   3   2      256.72      246.78      3.52 o 
  -2   3   2      581.86      583.08      7.28 o 
  -1   3   2      183.86      173.53      3.07 o 
   0   3   2        1.30        4.15      1.24 o 
   1   3   2        8.89        4.00      0.21 o 
   2   3   2       10.76        6.70      0.24 o 
   3   3   2       48.36       60.27      1.03 o 
   4   3   2      269.83      272.15      4.63 o 
   5   3   2        0.13        0.22      0.39 o 
   6   3   2       17.61       15.77      1.14 o 
   7   3   2        0.41       -0.80      0.80 o 
   8   3   2       39.42       40.17      4.17 o 
  -6   4   2       32.51       31.19      1.96 o 
  -5   4   2      156.22      150.63      2.39 o 
  -4   4   2       64.39       66.31      0.99 o 
  -3   4   2      513.37      487.37      5.40 o 
  -2   4   2       35.09       35.41      0.67 o 
  -1   4   2      120.85      114.47      1.37 o 
   0   4   2      895.03      852.07     10.16 o 
   1   4   2       57.26       64.20      0.95 o 
   2   4   2     2320.82     2327.78     28.70 o 
   3   4   2      163.53      175.12      3.08 o 
   4   4   2      555.94      559.82      9.30 o 
   5   4   2       25.81       26.78      1.39 o 
   6   4   2      177.32      175.17      4.20 o 
   7   4   2      137.55      139.91      3.67 o 
   8   4   2        7.43        6.19      1.32 o 
  -6   5   2        2.43        4.86      1.81 o 
  -5   5   2       62.63       63.97      1.61 o 
  -4   5   2       22.45       24.14      0.82 o 
  -3   5   2        8.61        8.95      0.54 o 
  -2   5   2      202.02      197.84      2.55 o 
  -1   5   2        5.32        8.13      0.39 o 
   0   5   2      785.45      779.07      9.33 o 
   1   5   2       75.90       65.13      0.96 o 
   2   5   2      405.39      423.72      5.36 o 
   3   5   2        1.85        2.51      0.65 o 
   4   5   2       34.81       34.65      1.04 o 
   5   5   2       68.01       68.54      2.01 o 
   6   5   2        1.82        2.02      1.75 o 
   7   5   2       44.55       45.77      2.00 o 
   8   5   2       71.27       75.41      2.76 o 
  -6   6   2        5.68        5.50      1.94 o 
  -5   6   2       17.81       19.68      2.10 o 
  -4   6   2       20.91       21.91      0.90 o 
  -3   6   2      138.78      137.02      2.15 o 
  -2   6   2        4.62        4.86      0.47 o 
  -1   6   2       14.68       14.47      0.53 o 
   0   6   2        4.42        5.91      0.46 o 
   1   6   2       16.28       16.58      0.51 o 
   2   6   2      306.84      312.40      4.43 o 
   3   6   2      163.61      164.88      3.01 o 
   4   6   2       64.51       62.83      1.90 o 
   5   6   2        0.12        0.10      0.65 o 
   6   6   2      137.29      133.77      3.75 o 
   7   6   2       43.19       42.91      2.24 o 
  -5   7   2       94.30       97.59      4.21 o 
  -4   7   2        0.50        4.11      1.73 o 
  -3   7   2        6.19        6.40      0.70 o 
  -2   7   2        1.38        1.53      0.54 o 
  -1   7   2      133.62      130.94      2.37 o 
   0   7   2      271.72      280.82      3.57 o 
   1   7   2       36.92       37.22      0.89 o 
   2   7   2      195.26      203.14      4.98 o 
   3   7   2        2.78        1.85      1.12 o 
   4   7   2      161.06      160.47      3.63 o 
   5   7   2       43.45       47.23      2.50 o 
   6   7   2       13.56       10.64      1.38 o 
   7   7   2       10.46        9.96      1.49 o 
  -4   8   2        1.46        4.16      1.81 o 
  -3   8   2       14.13       12.89      1.97 o 
  -2   8   2       19.09       22.54      1.74 o 
  -1   8   2       28.84       28.22      0.98 o 
   0   8   2       81.19       81.70      1.77 o 
   1   8   2        1.95        0.93      0.50 o 
   2   8   2       42.60       42.09      1.51 o 
   3   8   2       33.41       27.79      1.34 o 
   4   8   2       74.57       72.92      2.27 o 
   5   8   2       21.63       23.71      2.21 o 
   6   8   2        2.08        1.41      1.49 o 
  -3   9   2        0.64        1.67      1.81 o 
  -2   9   2       58.21       58.76      3.19 o 
  -1   9   2       66.00       66.55      3.25 o 
   0   9   2        0.20       -0.83      1.11 o 
   1   9   2        0.47       -0.93      0.93 o 
   2   9   2        3.01        4.32      1.11 o 
   3   9   2       38.39       38.80      2.62 o 
   4   9   2       16.50       18.18      1.50 o 
   5   9   2        0.44        0.75      1.43 o 
  -1  10   2       40.87       39.41      2.87 o 
   0  10   2        5.58        4.98      2.01 o 
   4  10   2       59.97       55.23      3.20 o 
   1  -9   3       74.78       74.98      3.88 o 
   2  -9   3       26.17       27.89      2.89 o 
  -6  -8   3        3.36        3.57      2.18 o 
  -2  -8   3       13.41       13.81      1.76 o 
  -1  -8   3        1.61        0.83      0.76 o 
   0  -8   3        0.42        0.12      0.82 o 
   1  -8   3        1.10        0.33      1.36 o 
   2  -8   3        0.11        1.06      1.51 o 
   3  -8   3       23.06       20.96      2.52 o 
  -6  -7   3       32.80       31.83      1.83 o 
  -5  -7   3       12.71       13.75      1.40 o 
  -4  -7   3       60.42       54.45      1.94 o 
  -3  -7   3       27.72       28.42      2.13 o 
  -2  -7   3        9.68       11.25      1.29 o 
  -1  -7   3       94.85       94.15      2.26 o 
   0  -7   3       14.55       14.99      1.05 o 
   1  -7   3      196.36      191.23      2.98 o 
   2  -7   3       45.12       41.45      1.32 o 
   3  -7   3       29.54       31.40      2.53 o 
   4  -7   3       37.11       35.83      2.69 o 
  -7  -6   3        3.01        2.04      1.32 o 
  -6  -6   3       30.00       29.23      1.84 o 
  -5  -6   3        0.05        1.96      1.23 o 
  -4  -6   3        4.10        3.75      0.91 o 
  -3  -6   3       80.97       77.74      1.91 o 
  -2  -6   3        4.94        6.65      0.62 o 
  -1  -6   3      228.88      229.05      3.85 o 
   0  -6   3       12.65        8.96      0.60 o 
   1  -6   3      162.46      162.84      2.52 o 
   2  -6   3        0.28        0.60      0.54 o 
   3  -6   3       24.61       27.07      0.93 o 
   4  -6   3       26.08       24.54      1.90 o 
   5  -6   3        3.49        5.03      1.99 o 
  -7  -5   3       13.85       15.98      1.68 o 
  -6  -5   3       22.92       23.11      2.57 o 
  -5  -5   3       60.65       60.99      2.00 o 
  -4  -5   3       25.18       22.27      1.18 o 
  -3  -5   3      132.07      133.68      2.47 o 
  -2  -5   3       50.63       45.83      0.90 o 
  -1  -5   3       98.15      103.96      1.65 o 
   0  -5   3        5.40        6.70      0.40 o 
   1  -5   3        0.07        0.41      0.29 o 
   2  -5   3        9.28       11.54      0.59 o 
   3  -5   3        2.52        3.49      0.53 o 
   4  -5   3       30.64       27.92      1.32 o 
   5  -5   3       61.14       59.33      2.71 o 
   6  -5   3       31.71       33.36      2.95 o 
  -7  -4   3       45.36       47.45      2.06 o 
  -6  -4   3       83.78       82.67      3.43 o 
  -5  -4   3      130.38      133.09      3.34 o 
  -4  -4   3       52.79       51.46      1.60 o 
  -3  -4   3       30.62       32.03      1.01 o 
  -2  -4   3      115.92      127.54      1.93 o 
  -1  -4   3      143.87      138.03      1.85 o 
   0  -4   3        3.85        1.88      0.30 o 
   1  -4   3      360.29      343.28      4.38 o 
   2  -4   3      103.07       97.47      1.42 o 
   3  -4   3      311.35      311.60      4.05 o 
   4  -4   3        1.12        0.23      0.47 o 
   5  -4   3       62.77       65.55      1.36 o 
   6  -4   3        1.25        4.40      1.82 o 
  -8  -3   3        5.49        4.00      1.50 o 
  -7  -3   3       10.36        9.75      1.25 o 
  -6  -3   3        1.84        1.37      0.90 o 
  -5  -3   3       18.27       19.36      1.08 o 
  -4  -3   3       14.13       14.08      0.68 o 
  -3  -3   3       99.05       98.77      1.85 o 
  -2  -3   3       20.53       23.28      0.45 o 
  -1  -3   3      707.70      717.88      8.92 o 
   0  -3   3       10.62       12.92      0.38 o 
   1  -3   3      353.15      350.69      4.43 o 
   2  -3   3        4.56        3.78      0.36 o 
   3  -3   3      125.62      116.71      1.64 o 
   4  -3   3       81.72       79.40      1.39 o 
   5  -3   3       85.57       80.90      1.51 o 
   6  -3   3       85.33       84.29      2.33 o 
  -8  -2   3        8.22        8.39      1.42 o 
  -7  -2   3       17.53       18.85      1.68 o 
  -6  -2   3       22.25       24.87      1.38 o 
  -5  -2   3      164.05      167.83      3.95 o 
  -4  -2   3        4.17        7.73      0.73 o 
  -3  -2   3      472.92      461.02      7.60 o 
  -2  -2   3      421.48      452.80      6.28 o 
  -1  -2   3      170.01      158.44      2.03 o 
   0  -2   3        3.32        6.49      0.25 o 
   1  -2   3       11.66       14.72      1.10 o 
   2  -2   3      457.62      443.00      6.16 o 
   3  -2   3      240.08      229.71      3.31 o 
   4  -2   3      144.19      130.83      1.60 o 
   5  -2   3      354.52      364.52      8.07 o 
   6  -2   3       58.50       60.52      1.52 o 
   7  -2   3       64.81       64.38      2.10 o 
  -8  -1   3        2.61        3.69      1.52 o 
  -7  -1   3      159.94      162.12      4.25 o 
  -6  -1   3        0.17       -0.61      1.01 o 
  -5  -1   3      501.30      484.11     10.39 o 
  -4  -1   3      217.09      216.30      3.72 o 
  -3  -1   3      323.57      320.17      4.49 o 
  -2  -1   3      383.32      379.76      5.27 o 
  -1  -1   3       53.50       63.92      0.96 o 
   0  -1   3      441.97      406.13      8.56 o 
   1  -1   3      132.31      137.69      1.97 o 
   2  -1   3      510.01      552.14      6.74 o 
   3  -1   3      777.23      787.95      9.80 o 
   4  -1   3       27.12       23.35      0.46 o 
   5  -1   3        3.45        6.03      0.62 o 
   6  -1   3        5.90        4.61      0.84 o 
   7  -1   3        1.74        1.98      0.97 o 
   8  -1   3        1.26        3.67      2.02 o 
  -8   0   3       11.26       10.59      1.54 o 
  -7   0   3       29.53       28.83      1.61 o 
  -6   0   3        1.17        0.93      0.71 o 
  -5   0   3       12.78       12.08      0.88 o 
  -4   0   3      273.57      264.88      4.50 o 
  -3   0   3       63.66       69.18      0.98 o 
  -2   0   3        1.13        3.94      0.15 o 
  -1   0   3      338.94      347.51      4.33 o 
   0   0   3      641.28      675.07      9.23 o 
   1   0   3       43.89       53.80      0.82 o 
   2   0   3       24.31       26.03      0.43 o 
   3   0   3      110.70      133.47      1.76 o 
   4   0   3       47.12       49.56      0.80 o 
   5   0   3      111.00      112.38      1.84 o 
   6   0   3       15.22       17.84      1.09 o 
   7   0   3        2.74        0.32      1.38 o 
   8   0   3       25.58       28.70      2.68 o 
  -8   1   3        5.19        4.97      2.07 o 
  -7   1   3       69.24       68.91      2.27 o 
  -6   1   3        0.11       -1.08      1.43 o 
  -5   1   3      149.38      136.80      2.54 o 
  -4   1   3       44.02       45.39      1.07 o 
  -3   1   3      414.14      410.41      5.16 o 
  -2   1   3      790.72      867.03     10.74 o 
  -1   1   3      103.55      122.53      1.74 o 
   0   1   3      227.89      195.90      2.72 o 
   1   1   3      438.19      462.07      5.73 o 
   2   1   3     1224.05     1235.69     15.25 o 
   3   1   3      447.01      500.19      6.24 o 
   4   1   3      120.36      113.16      1.88 o 
   5   1   3        2.78        4.15      0.53 o 
   6   1   3      153.54      152.52      2.84 o 
   7   1   3       97.67       95.12      3.90 o 
   8   1   3       41.09       44.18      2.14 o 
  -8   2   3        0.01        7.43      2.10 o 
  -7   2   3       36.14       35.43      2.26 o 
  -6   2   3        6.25        5.79      1.25 o 
  -5   2   3      160.20      155.18      2.86 o 
  -4   2   3      468.90      459.67      6.63 o 
  -3   2   3       13.69       12.19      0.38 o 
  -2   2   3      164.22      156.13      2.03 o 
  -1   2   3        2.53        2.97      0.22 o 
   0   2   3     1709.80     1668.76     22.62 o 
   1   2   3        0.15        1.09      0.16 o 
   2   2   3      313.05      317.50      3.53 o 
   3   2   3      486.72      503.12      7.17 o 
   4   2   3        4.50        3.53      0.54 o 
   5   2   3        5.88        5.81      0.59 o 
   6   2   3       15.16       13.77      0.81 o 
   7   2   3      126.51      126.19      6.50 o 
   8   2   3       12.50       13.79      2.50 o 
  -7   3   3        9.78        6.49      1.84 o 
  -6   3   3        6.39        5.56      1.06 o 
  -5   3   3       72.25       77.87      1.69 o 
  -4   3   3      179.27      177.15      2.64 o 
  -3   3   3        0.01        0.21      0.29 o 
  -2   3   3       25.19       24.00      0.76 o 
  -1   3   3      338.30      378.44      5.25 o 
   0   3   3      754.19      748.24     10.22 o 
   1   3   3     1102.11     1117.66     15.20 o 
   2   3   3      157.86      174.18      1.99 o 
   3   3   3        5.67        6.43      0.37 o 
   4   3   3       10.74       11.41      0.60 o 
   5   3   3      209.00      211.65      3.74 o 
   6   3   3      152.95      155.96      2.94 o 
   7   3   3       14.55       14.13      1.08 o 
   8   3   3       41.13       45.14      2.07 o 
  -6   4   3      159.99      152.98      6.26 o 
  -5   4   3        8.19        9.25      1.11 o 
  -4   4   3        3.55        3.30      0.48 o 
  -3   4   3        3.65        4.38      0.46 o 
  -2   4   3       41.44       44.29      0.86 o 
  -1   4   3      130.35      128.73      1.93 o 
   0   4   3      233.05      234.09      3.32 o 
   1   4   3      351.17      364.29      4.09 o 
   2   4   3       66.26       68.28      0.82 o 
   3   4   3       52.09       55.85      0.93 o 
   4   4   3       47.41       48.39      1.04 o 
   5   4   3       39.34       39.55      1.04 o 
   6   4   3       50.49       48.25      1.39 o 
   7   4   3       55.28       57.83      2.20 o 
   8   4   3        4.77        5.78      1.40 o 
  -5   5   3       88.25       93.16      2.06 o 
  -4   5   3      132.27      132.14      1.72 o 
  -3   5   3       48.90       50.51      1.18 o 
  -2   5   3      172.84      174.57      2.08 o 
  -1   5   3      277.91      271.23      3.07 o 
   0   5   3      573.90      554.47      6.69 o 
   1   5   3       84.14       86.47      1.20 o 
   2   5   3        0.03        0.53      0.27 o 
   3   5   3        6.90        6.83      0.56 o 
   4   5   3        1.29        0.86      0.51 o 
   5   5   3      164.31      165.26      3.11 o 
   6   5   3       21.39       20.75      1.49 o 
   7   5   3        4.48        3.67      2.08 o 
   8   5   3        1.32        0.90      3.14 o 
  -6   6   3      168.23      166.78      5.97 o 
  -5   6   3        3.19        5.41      1.80 o 
  -4   6   3      104.40       99.32      1.79 o 
  -3   6   3       26.85       25.99      0.75 o 
  -2   6   3      432.60      424.93      5.26 o 
  -1   6   3       50.58       50.40      1.03 o 
   0   6   3        8.42        8.55      0.44 o 
   1   6   3      354.16      345.59      4.26 o 
   2   6   3        0.00        0.28      0.89 o 
   3   6   3      440.68      424.41      8.55 o 
   4   6   3       85.30       86.19      1.88 o 
   5   6   3      214.90      212.95      3.91 o 
   6   6   3       32.66       34.62      1.65 o 
   7   6   3       10.38        8.89      1.38 o 
  -5   7   3        0.17       -0.10      1.59 o 
  -4   7   3        8.43        8.23      1.23 o 
  -3   7   3        3.38        4.24      0.91 o 
  -2   7   3        0.48       -0.30      0.48 o 
  -1   7   3       77.40       77.22      1.25 o 
   0   7   3       21.76       21.92      0.64 o 
   1   7   3      106.66      110.72      1.58 o 
   2   7   3        3.12        2.21      0.68 o 
   3   7   3      154.62      151.99      3.43 o 
   4   7   3        4.88        4.32      0.93 o 
   5   7   3       14.08       12.26      1.19 o 
   6   7   3        6.94        5.00      1.26 o 
   7   7   3        0.78       -0.14      0.97 o 
  -4   8   3        2.65        0.90      1.69 o 
  -3   8   3        6.13        6.23      1.55 o 
  -2   8   3       77.75       82.70      1.61 o 
  -1   8   3        0.84        0.11      0.71 o 
   0   8   3        0.09        0.20      0.45 o 
   1   8   3        0.13        0.56      0.50 o 
   2   8   3        1.70        1.90      1.11 o 
   3   8   3       32.06       31.13      1.49 o 
   4   8   3       46.83       42.25      1.69 o 
   5   8   3       17.92       19.93      1.54 o 
   6   8   3        0.00        1.46      1.61 o 
  -3   9   3        6.29        8.96      2.47 o 
  -2   9   3       20.05       18.87      2.27 o 
  -1   9   3        4.60        4.81      1.68 o 
   0   9   3       52.17       48.20      1.75 o 
   1   9   3       64.86       63.27      4.11 o 
   2   9   3        0.08        0.08      0.89 o 
   3   9   3       88.49       84.36      2.43 o 
   4   9   3        0.16       -0.66      1.32 o 
   5   9   3       87.43       86.44      3.99 o 
  -1  10   3       12.03       14.36      2.61 o 
   0  10   3       21.25       22.53      2.38 o 
   3  10   3       45.80       44.13      2.75 o 
   4  10   3        4.84        2.16      1.65 o 
  -2  -8   4       15.46       10.02      1.49 o 
  -1  -8   4       50.20       53.94      2.59 o 
   0  -8   4      219.32      230.40      6.82 o 
   1  -8   4       11.67        9.79      2.21 o 
   2  -8   4       26.00       26.15      2.63 o 
   3  -8   4        5.97        5.69      2.42 o 
  -6  -7   4       24.70       22.83      1.78 o 
  -5  -7   4        2.09        3.67      1.97 o 
  -4  -7   4        9.08        9.92      1.97 o 
  -3  -7   4       37.90       38.21      2.43 o 
  -2  -7   4      158.09      164.08      4.97 o 
  -1  -7   4       10.76        8.45      0.92 o 
   0  -7   4       95.30       97.61      2.58 o 
   1  -7   4       18.56       18.49      0.93 o 
   2  -7   4       75.11       72.94      1.74 o 
   3  -7   4       52.45       51.67      2.96 o 
   4  -7   4       10.00       10.92      2.30 o 
  -6  -6   4        3.53        4.32      1.39 o 
  -5  -6   4       11.58       11.23      1.29 o 
  -4  -6   4        3.28        1.36      0.88 o 
  -3  -6   4       15.62       17.18      1.11 o 
  -2  -6   4       21.46       20.30      1.04 o 
  -1  -6   4       25.46       24.16      0.86 o 
   0  -6   4       34.47       32.21      0.84 o 
   1  -6   4        9.31        8.29      0.71 o 
   2  -6   4        8.76        8.29      0.99 o 
   3  -6   4        0.03       -0.45      0.70 o 
   4  -6   4       33.73       33.91      2.57 o 
   5  -6   4        3.59        4.45      2.11 o 
  -7  -5   4       42.97       41.51      2.15 o 
  -6  -5   4        0.37        0.68      0.99 o 
  -5  -5   4        9.70        9.56      1.05 o 
  -4  -5   4       31.34       29.10      1.31 o 
  -3  -5   4      149.19      149.53      2.74 o 
  -2  -5   4       36.96       35.76      1.19 o 
  -1  -5   4        0.09        0.24      0.32 o 
   0  -5   4       60.92       58.18      1.10 o 
   1  -5   4       12.86       13.70      0.59 o 
   2  -5   4      165.38      159.82      2.49 o 
   3  -5   4       63.19       53.67      1.48 o 
   4  -5   4       49.73       52.46      1.39 o 
   5  -5   4       41.15       39.09      1.67 o 
   6  -5   4        1.42        3.23      2.12 o 
  -7  -4   4       28.13       28.54      1.89 o 
  -6  -4   4       22.10       21.82      1.55 o 
  -5  -4   4       97.54       95.32      3.62 o 
  -4  -4   4       31.29       32.29      0.98 o 
  -3  -4   4       71.92       72.01      1.50 o 
  -2  -4   4      230.09      212.39      3.09 o 
  -1  -4   4       15.21       19.71      0.85 o 
   0  -4   4      345.66      331.57      4.70 o 
   1  -4   4        0.59       -0.08      0.28 o 
   2  -4   4      678.07      673.88      9.39 o 
   3  -4   4        8.45        9.02      0.56 o 
   4  -4   4       61.29       64.29      1.30 o 
   5  -4   4       55.25       55.24      1.29 o 
   6  -4   4        2.28        0.25      1.72 o 
   7  -4   4       20.70       23.41      2.76 o 
  -7  -3   4        4.76        5.10      1.23 o 
  -6  -3   4       10.52        9.58      1.59 o 
  -5  -3   4        5.43        5.06      1.18 o 
  -4  -3   4      202.49      193.18      3.42 o 
  -3  -3   4      111.79      118.67      2.18 o 
  -2  -3   4      466.58      456.51      6.38 o 
  -1  -3   4       75.40       67.16      0.97 o 
   0  -3   4      353.12      368.84      5.44 o 
   1  -3   4       10.86        7.31      0.38 o 
   2  -3   4       61.73       63.36      1.10 o 
   3  -3   4       27.43       31.06      1.03 o 
   4  -3   4       23.49       27.69      1.08 o 
   5  -3   4       38.54       38.17      1.27 o 
   6  -3   4       55.69       56.45      2.05 o 
  -8  -2   4       30.15       30.44      3.19 o 
  -7  -2   4       19.02       19.02      1.49 o 
  -6  -2   4      107.86      103.65      2.86 o 
  -5  -2   4      260.89      251.14      5.67 o 
  -4  -2   4      389.57      384.56      6.45 o 
  -3  -2   4      400.82      414.28      9.34 o 
  -2  -2   4        2.28        3.31      0.35 o 
  -1  -2   4      206.38      213.44      2.72 o 
   0  -2   4      263.86      265.91      3.74 o 
   1  -2   4       36.29       44.07      0.77 o 
   2  -2   4     1005.09      999.78     13.74 o 
   3  -2   4       16.89       13.70      0.65 o 
   4  -2   4      412.58      415.96      5.89 o 
   5  -2   4       32.72       33.49      1.06 o 
   6  -2   4       72.01       77.16      1.81 o 
   7  -2   4        0.03       -1.01      1.38 o 
  -8  -1   4        2.91        2.86      1.37 o 
  -7  -1   4       19.57       17.31      1.42 o 
  -6  -1   4        3.08        3.11      1.54 o 
  -5  -1   4       31.77       30.90      0.96 o 
  -4  -1   4        4.46        4.31      0.50 o 
  -3  -1   4        4.20        8.10      0.54 o 
  -2  -1   4      645.46      639.81      9.06 o 
  -1  -1   4      359.79      407.75      4.59 o 
   0  -1   4      838.25      842.10     12.47 o 
   1  -1   4      117.93      126.56      1.75 o 
   2  -1   4     1030.38     1001.15     19.16 o 
   3  -1   4       51.02       52.12      0.92 o 
   4  -1   4       21.49       15.95      0.89 o 
   5  -1   4       78.00       80.67      1.69 o 
   6  -1   4       53.56       53.54      1.73 o 
   7  -1   4       32.61       33.61      2.45 o 
   8  -1   4       62.12       62.11      3.46 o 
  -8   0   4       12.57       11.82      1.60 o 
  -7   0   4        0.34        0.61      1.02 o 
  -6   0   4       14.09       13.24      1.13 o 
  -5   0   4       72.16       67.48      1.51 o 
  -4   0   4      272.27      269.33      4.59 o 
  -3   0   4      254.99      263.06     12.40 o 
  -2   0   4      178.17      194.36      2.85 o 
  -1   0   4      627.25      680.81      8.44 o 
   0   0   4       61.53       69.58      0.94 o 
   1   0   4      174.43      220.19      3.95 o 
   2   0   4       30.55       35.75      0.56 o 
   3   0   4      176.69      166.99      2.18 o 
   4   0   4      243.44      244.41      3.62 o 
   5   0   4        1.21        1.21      0.48 o 
   6   0   4      167.46      171.45      4.27 o 
   7   0   4       52.24       50.85      1.93 o 
   8   0   4       38.87       39.90      2.81 o 
  -8   1   4       37.39       35.46      2.73 o 
  -7   1   4        8.24        8.08      1.46 o 
  -6   1   4      106.11      111.69      2.95 o 
  -5   1   4        3.27        4.61      0.62 o 
  -4   1   4      702.35      682.47      9.73 o 
  -3   1   4      120.65      122.84      1.91 o 
  -2   1   4      119.89      128.80      1.91 o 
  -1   1   4        1.38        3.43      0.24 o 
   0   1   4      476.79      492.77      6.13 o 
   1   1   4       95.93       87.33      1.15 o 
   2   1   4      241.77      242.89      3.07 o 
   3   1   4      160.95      175.66      2.27 o 
   4   1   4      138.84      140.16      2.16 o 
   5   1   4       36.97       32.94      0.93 o 
   6   1   4       13.14       17.51      0.84 o 
   7   1   4       28.36       26.61      1.52 o 
   8   1   4        1.03        2.56      1.71 o 
  -7   2   4        0.10       -0.83      0.83 o 
  -6   2   4      112.41      117.63      4.23 o 
  -5   2   4        3.06        4.40      0.80 o 
  -4   2   4       47.67       43.03      0.93 o 
  -3   2   4      100.70       96.69      1.25 o 
  -2   2   4       18.95       20.15      0.42 o 
  -1   2   4       65.74       59.76      0.95 o 
   0   2   4       98.42       91.83      1.71 o 
   1   2   4     1259.18     1315.47     16.24 o 
   2   2   4      325.73      321.51      4.04 o 
   3   2   4        1.52        2.66      0.30 o 
   4   2   4      108.26      115.54      1.84 o 
   5   2   4        4.11        3.08      0.53 o 
   6   2   4        3.78        4.32      0.68 o 
   7   2   4       29.37       29.91      1.46 o 
   8   2   4        1.54        2.61      2.37 o 
  -7   3   4       23.35       24.73      2.47 o 
  -6   3   4       35.18       37.08      1.59 o 
  -5   3   4        9.25        5.19      0.77 o 
  -4   3   4      348.65      324.81      5.46 o 
  -3   3   4       23.39       24.39      0.62 o 
  -2   3   4      279.96      274.79      3.88 o 
  -1   3   4      129.91      141.75      2.07 o 
   0   3   4      472.05      499.22      6.87 o 
   1   3   4      292.03      271.77      3.45 o 
   2   3   4      129.44      156.11      2.04 o 
   3   3   4      759.64      740.63     10.53 o 
   4   3   4       52.28       57.14      1.24 o 
   5   3   4      157.20      154.17      2.84 o 
   6   3   4       27.44       30.93      1.08 o 
   7   3   4      163.84      161.88      5.24 o 
   8   3   4       80.82       80.53      2.24 o 
  -6   4   4      140.44      137.60      3.37 o 
  -5   4   4        1.92        1.32      0.66 o 
  -4   4   4      251.97      240.79      4.18 o 
  -3   4   4      399.89      395.82      5.58 o 
  -2   4   4       70.16       71.69      1.22 o 
  -1   4   4      368.11      366.70      5.13 o 
   0   4   4        3.77        5.44      0.37 o 
   1   4   4     1428.68     1409.95     17.43 o 
   2   4   4      243.32      232.92      2.66 o 
   3   4   4       97.11      104.28      1.69 o 
   4   4   4      306.45      311.43      5.31 o 
   5   4   4       23.47       23.42      0.88 o 
   6   4   4       46.03       49.06      1.24 o 
   7   4   4        0.03       -0.77      0.77 o 
   8   4   4       57.27       57.25      2.36 o 
  -5   5   4       16.52       15.61      0.82 o 
  -4   5   4        1.63        3.34      0.69 o 
  -3   5   4      101.07      103.00      1.71 o 
  -2   5   4        0.01       -0.11      0.33 o 
  -1   5   4       42.48       39.76      0.96 o 
   0   5   4       13.64       13.81      0.45 o 
   1   5   4       85.84       88.49      1.23 o 
   2   5   4      235.55      247.19      3.07 o 
   3   5   4      165.09      167.29      3.02 o 
   4   5   4        8.27        7.00      0.65 o 
   5   5   4       15.92       13.95      1.09 o 
   6   5   4       22.56       22.26      1.08 o 
   7   5   4      100.33      100.27      2.99 o 
   8   5   4       23.08       23.22      2.51 o 
  -6   6   4        0.70        1.67      1.85 o 
  -5   6   4       46.65       46.75      2.62 o 
  -4   6   4       17.69       18.23      0.89 o 
  -3   6   4       16.60       19.12      0.68 o 
  -2   6   4        1.94        2.53      0.40 o 
  -1   6   4        1.07        1.70      0.39 o 
   0   6   4       27.57       27.30      0.64 o 
   1   6   4      171.21      177.74      2.30 o 
   2   6   4        7.40        6.79      0.83 o 
   3   6   4        9.38       10.25      0.79 o 
   4   6   4        1.16        1.92      0.64 o 
   5   6   4       19.30       18.27      0.97 o 
   6   6   4        5.35        2.47      0.81 o 
   7   6   4        9.96        9.20      1.42 o 
  -5   7   4        1.40       -1.39      1.39 o 
  -4   7   4       19.39       18.14      1.96 o 
  -3   7   4       51.25       51.76      1.25 o 
  -2   7   4       28.84       29.97      0.81 o 
  -1   7   4       48.32       48.89      0.99 o 
   0   7   4       57.93       54.42      1.00 o 
   1   7   4      190.93      186.07      2.44 o 
   2   7   4        6.12        8.00      0.69 o 
   3   7   4        7.49        7.42      0.99 o 
   4   7   4        2.70        3.48      0.83 o 
   5   7   4       11.91       15.92      1.35 o 
   6   7   4       25.17       24.82      2.05 o 
   7   7   4        9.16        9.25      1.46 o 
  -4   8   4        3.06        3.58      1.86 o 
  -3   8   4       36.21       37.56      2.54 o 
  -2   8   4       51.35       53.16      1.51 o 
  -1   8   4      241.52      243.04      3.22 o 
   0   8   4        9.44       10.42      0.66 o 
   1   8   4       13.79       14.75      1.20 o 
   2   8   4       53.81       50.42      2.25 o 
   3   8   4       16.26       16.81      1.21 o 
   4   8   4      138.16      138.47      3.35 o 
   5   8   4       12.99       13.34      1.39 o 
   6   8   4       88.11       84.76      3.80 o 
  -3   9   4       16.19       16.90      2.25 o 
  -2   9   4        3.35        6.82      1.93 o 
  -1   9   4        8.58       10.10      2.14 o 
   0   9   4       46.13       46.26      1.39 o 
   1   9   4       10.60        9.59      0.94 o 
   2   9   4       68.77       69.41      2.19 o 
   3   9   4        0.01       -0.59      1.99 o 
   4   9   4      103.95       98.31      3.94 o 
   5   9   4       26.06       24.82      2.33 o 
  -1  10   4       68.24       71.80      3.83 o 
   0  10   4        0.08        0.20      1.54 o 
   2  10   4        0.07        1.41      1.40 o 
   3  10   4        9.26       11.55      1.83 o 
   4  10   4       18.02       18.83      2.25 o 
   1  -8   5       30.31       27.48      2.43 o 
   2  -8   5       10.63       10.80      2.32 o 
  -5  -7   5       26.55       29.28      3.03 o 
  -4  -7   5       14.93       15.87      2.19 o 
  -3  -7   5       11.67       13.86      1.83 o 
  -2  -7   5        1.50        2.05      1.34 o 
  -1  -7   5        0.33       -0.29      0.99 o 
   0  -7   5        5.97        6.78      0.96 o 
   1  -7   5        5.04        6.26      0.82 o 
   2  -7   5        0.69        1.11      1.42 o 
   3  -7   5       19.62       17.61      2.36 o 
   4  -7   5        0.00        1.20      1.89 o 
  -6  -6   5       13.48       14.35      1.67 o 
  -5  -6   5       13.14       12.81      1.38 o 
  -4  -6   5       68.00       67.35      3.13 o 
  -3  -6   5       19.18       19.17      1.65 o 
  -2  -6   5       41.10       44.07      3.28 o 
  -1  -6   5       17.26       16.46      0.83 o 
   0  -6   5       83.38       83.99      1.53 o 
   1  -6   5      275.50      265.83      5.75 o 
   2  -6   5        7.63        7.59      1.18 o 
   3  -6   5       12.90       15.01      1.01 o 
   4  -6   5        0.01       -0.03      1.42 o 
   5  -6   5       48.41       51.39      3.36 o 
  -7  -5   5        0.62        0.02      1.49 o 
  -6  -5   5       96.46       92.12      2.82 o 
  -5  -5   5       19.77       19.22      1.38 o 
  -4  -5   5        8.77        9.78      0.96 o 
  -3  -5   5        8.64        9.49      0.86 o 
  -2  -5   5      206.88      212.31      4.53 o 
  -1  -5   5      256.60      263.01      4.36 o 
   0  -5   5        8.94        6.17      0.47 o 
   1  -5   5      184.94      176.72      2.69 o 
   2  -5   5        0.40        1.09      0.76 o 
   3  -5   5      143.33      139.65      3.38 o 
   4  -5   5       90.07       88.73      1.95 o 
   5  -5   5       40.89       40.76      1.85 o 
   6  -5   5       84.33       80.47      3.90 o 
  -7  -4   5        4.41        7.48      1.58 o 
  -6  -4   5        2.23        2.90      1.22 o 
  -5  -4   5        6.75        5.78      1.05 o 
  -4  -4   5        0.14       -0.27      0.75 o 
  -3  -4   5        7.41        6.75      0.62 o 
  -2  -4   5       15.69       16.58      0.68 o 
  -1  -4   5       84.23       80.67      1.33 o 
   0  -4   5      117.84      109.92      1.73 o 
   1  -4   5       39.11       32.76      0.74 o 
   2  -4   5        0.54        0.28      0.38 o 
   3  -4   5       34.31       33.03      0.87 o 
   4  -4   5       39.87       39.40      1.03 o 
   5  -4   5       74.42       78.04      2.42 o 
   6  -4   5        2.39        2.35      1.49 o 
   7  -4   5        0.07       -1.77      1.77 o 
  -7  -3   5       16.61       14.06      1.45 o 
  -6  -3   5      120.18      115.99      3.79 o 
  -5  -3   5        0.03        0.46      0.79 o 
  -4  -3   5       26.30       26.00      1.42 o 
  -3  -3   5       60.44       57.46      1.55 o 
  -2  -3   5      851.24      814.15     13.29 o 
  -1  -3   5      244.21      253.73      3.25 o 
   0  -3   5       18.91       23.73      0.57 o 
   1  -3   5      178.09      167.13      2.47 o 
   2  -3   5        0.08       -0.27      0.27 o 
   3  -3   5      325.54      315.43      4.54 o 
   4  -3   5      205.04      196.33      2.65 o 
   5  -3   5      105.15      104.11      2.18 o 
   6  -3   5       84.06       85.26      2.60 o 
  -7  -2   5        0.18       -0.61      0.91 o 
  -6  -2   5      100.58       98.87      2.83 o 
  -5  -2   5       25.13       22.92      1.26 o 
  -4  -2   5      276.17      266.56      4.60 o 
  -3  -2   5        1.48        1.92      0.45 o 
  -2  -2   5      146.22      144.28      2.20 o 
  -1  -2   5      457.45      450.29      7.65 o 
   0  -2   5       54.15       53.62      0.90 o 
   1  -2   5      248.49      259.99      4.96 o 
   2  -2   5        4.29        3.90      0.61 o 
   3  -2   5      796.72      777.63      9.54 o 
   4  -2   5      162.08      163.59      2.51 o 
   5  -2   5        8.95        9.33      0.75 o 
   6  -2   5       31.78       31.66      1.25 o 
   7  -2   5        1.47        1.57      1.69 o 
  -8  -1   5      127.48      139.58      5.99 o 
  -7  -1   5       12.56       12.58      2.27 o 
  -6  -1   5        0.07        0.10      1.22 o 
  -5  -1   5        2.18        3.32      0.70 o 
  -4  -1   5       33.47       27.04      1.00 o 
  -3  -1   5      318.04      331.96      5.57 o 
  -2  -1   5      870.82      937.40     13.23 o 
  -1  -1   5      131.66      124.34      1.64 o 
   0  -1   5       39.57       48.12      0.71 o 
   1  -1   5      458.69      493.37      6.87 o 
   2  -1   5       34.08       38.47      0.72 o 
   3  -1   5       58.80       60.92      1.05 o 
   4  -1   5       13.35       11.02      0.60 o 
   5  -1   5       15.06       18.79      0.90 o 
   6  -1   5        7.79        6.10      0.74 o 
   7  -1   5        4.11        2.61      1.42 o 
   8  -1   5        3.52        3.49      1.98 o 
  -7   0   5        0.30        0.20      1.45 o 
  -6   0   5       27.48       28.00      1.40 o 
  -5   0   5      105.50       95.31      1.95 o 
  -4   0   5      365.53      349.49      5.90 o 
  -3   0   5      156.76      149.85      2.30 o 
  -2   0   5      570.19      597.48      8.49 o 
  -1   0   5        7.11       10.38      0.35 o 
   0   0   5        3.48        0.51      0.20 o 
   1   0   5        7.57        9.94      0.31 o 
   2   0   5        1.12        4.07      0.29 o 
   3   0   5      629.74      638.85      7.98 o 
   4   0   5       25.35       33.70      0.88 o 
   5   0   5      159.90      168.09      3.05 o 
   6   0   5        6.11        7.58      0.97 o 
   7   0   5       50.59       51.77      1.92 o 
   8   0   5        0.09       -0.47      1.60 o 
  -7   1   5        0.54        0.51      1.27 o 
  -6   1   5        4.04        2.84      1.12 o 
  -5   1   5       42.76       37.58      1.14 o 
  -4   1   5      133.23      118.92      2.24 o 
  -3   1   5       23.79       20.19      0.81 o 
  -2   1   5      136.89      178.06      2.31 o 
  -1   1   5      105.32       91.33      1.24 o 
   0   1   5        0.28        1.37      0.21 o 
   1   1   5      776.79      772.28      9.57 o 
   2   1   5       59.87       64.83      0.92 o 
   3   1   5     1124.35     1087.90     13.48 o 
   4   1   5        8.82       10.64      0.46 o 
   5   1   5       46.39       38.99      0.89 o 
   6   1   5       52.49       53.83      2.56 o 
   7   1   5        0.40       -0.88      0.88 o 
   8   1   5       24.26       26.65      2.45 o 
  -7   2   5        2.01        0.87      0.97 o 
  -6   2   5       13.52       12.40      0.96 o 
  -5   2   5       11.33       10.11      0.74 o 
  -4   2   5        6.98        4.48      0.53 o 
  -3   2   5      186.33      183.73      2.50 o 
  -2   2   5      266.70      288.87      3.68 o 
  -1   2   5      312.82      317.21      4.01 o 
   0   2   5      115.32      121.92      1.62 o 
   1   2   5      884.37      915.05     11.34 o 
   2   2   5       28.90       24.71      0.45 o 
   3   2   5       10.58        9.49      0.39 o 
   4   2   5       58.80       50.94      1.09 o 
   5   2   5       63.34       60.69      1.36 o 
   6   2   5       16.52       16.51      2.19 o 
   7   2   5       98.49       94.33      2.59 o 
   8   2   5       39.47       37.62      2.74 o 
  -7   3   5       39.34       40.53      2.84 o 
  -6   3   5       31.41       31.02      1.67 o 
  -5   3   5      236.74      238.10      5.07 o 
  -4   3   5       63.03       62.03      1.40 o 
  -3   3   5      736.18      718.48     11.65 o 
  -2   3   5      155.89      148.52      2.20 o 
  -1   3   5      244.72      264.24      3.74 o 
   0   3   5      242.82      246.36      3.84 o 
   1   3   5       67.05       72.48      1.04 o 
   2   3   5      150.73      154.62      2.03 o 
   3   3   5      527.97      511.55      9.12 o 
   4   3   5       39.22       38.11      1.18 o 
   5   3   5      101.80      103.26      2.05 o 
   6   3   5        3.87        3.97      0.74 o 
   7   3   5       64.44       70.18      1.84 o 
   8   3   5        2.52        3.11      1.49 o 
  -7   4   5       28.53       24.64      2.34 o 
  -6   4   5        4.01        3.05      1.60 o 
  -5   4   5       93.59       96.58      2.06 o 
  -4   4   5       67.04       71.55      1.61 o 
  -3   4   5       20.90       18.34      0.63 o 
  -2   4   5       25.24       22.57      0.60 o 
  -1   4   5        0.08        0.49      0.38 o 
   0   4   5       28.18       30.15      0.65 o 
   1   4   5      318.66      304.83      3.89 o 
   2   4   5       17.32       22.64      0.49 o 
   3   4   5      233.81      225.45      3.38 o 
   4   4   5        7.14        6.46      0.63 o 
   5   4   5       36.67       40.39      1.18 o 
   6   4   5        1.30        1.48      0.66 o 
   7   4   5        3.08        4.60      1.98 o 
   8   4   5       14.38       11.91      1.65 o 
  -6   5   5       28.98       29.88      2.45 o 
  -5   5   5       77.35       82.05      1.96 o 
  -4   5   5        2.48        3.99      0.77 o 
  -3   5   5      309.87      293.94      4.27 o 
  -2   5   5       69.20       65.44      1.21 o 
  -1   5   5      105.31      102.81      1.65 o 
   0   5   5      128.77      124.97      1.93 o 
   1   5   5      183.82      185.85      2.73 o 
   2   5   5      136.76      127.09      2.33 o 
   3   5   5        6.53        6.31      0.92 o 
   4   5   5      125.41      124.02      3.36 o 
   5   5   5        4.99        6.38      0.79 o 
   6   5   5       33.28       34.74      1.51 o 
   7   5   5       37.60       38.00      1.85 o 
   8   5   5       41.52       39.62      5.04 o 
  -5   6   5      106.68      106.80      3.01 o 
  -4   6   5       32.45       32.33      0.93 o 
  -3   6   5      112.71      114.88      1.95 o 
  -2   6   5      124.70      124.94      2.03 o 
  -1   6   5       55.25       58.04      1.41 o 
   0   6   5      193.69      205.23      2.41 o 
   1   6   5        0.03       -0.08      0.34 o 
   2   6   5      217.80      215.94      3.76 o 
   3   6   5       66.93       61.32      1.76 o 
   4   6   5       33.57       33.50      2.59 o 
   5   6   5       54.67       58.46      1.59 o 
   6   6   5       15.18       14.75      1.18 o 
   7   6   5       19.33       19.28      1.67 o 
  -5   7   5        8.03        7.83      1.95 o 
  -4   7   5        0.01        1.92      1.50 o 
  -3   7   5        3.25        3.57      0.59 o 
  -2   7   5       18.15       20.34      0.76 o 
  -1   7   5       23.07       22.96      0.72 o 
   0   7   5       26.84       27.72      0.70 o 
   1   7   5       10.95       13.21      0.56 o 
   2   7   5       36.63       36.70      1.09 o 
   3   7   5       24.79       27.45      2.04 o 
   4   7   5        9.71        8.87      2.36 o 
   5   7   5       26.55       27.49      2.04 o 
   6   7   5        0.97        2.00      1.16 o 
   7   7   5        6.00        3.79      1.67 o 
  -4   8   5       10.84       12.33      2.16 o 
  -3   8   5        3.23        0.83      1.67 o 
  -2   8   5        0.72       -0.28      0.50 o 
  -1   8   5        0.37        0.84      0.49 o 
   0   8   5        0.89        0.09      0.55 o 
   1   8   5       30.38       31.76      1.13 o 
   2   8   5       22.80       23.21      1.66 o 
   3   8   5       10.82        9.72      0.99 o 
   4   8   5       10.18       11.88      1.94 o 
   5   8   5        9.58        6.69      1.16 o 
   6   8   5       19.41       23.73      2.27 o 
  -3   9   5       28.94       32.27      2.79 o 
  -2   9   5       18.00       19.27      2.46 o 
  -1   9   5       55.20       55.15      3.13 o 
   0   9   5       51.28       52.91      1.28 o 
   1   9   5       22.00       19.35      1.66 o 
   2   9   5      113.82      115.14      5.08 o 
   3   9   5        0.47        0.51      1.25 o 
   4   9   5        1.84        2.29      1.58 o 
   5   9   5        1.27        1.75      1.52 o 
  -1  10   5       13.63       10.74      2.31 o 
   0  10   5      104.50      108.65      4.63 o 
   1  10   5       18.15       19.34      2.14 o 
   2  10   5        8.05        7.63      1.67 o 
   3  10   5       23.18       21.56      2.14 o 
   4  10   5        0.86        1.13      1.73 o 
   1  -8   6       15.35       15.64      2.55 o 
   2  -8   6       40.48       33.84      2.89 o 
  -5  -7   6       11.88       15.12      2.51 o 
  -4  -7   6        0.66        0.39      1.60 o 
  -3  -7   6        0.26       -0.10      0.88 o 
  -2  -7   6        6.32        6.45      1.18 o 
  -1  -7   6       20.04       19.15      1.97 o 
   0  -7   6      123.04      118.57      3.99 o 
   1  -7   6        1.73        2.24      1.12 o 
   2  -7   6       19.29       21.35      2.16 o 
   3  -7   6        3.83        2.35      1.82 o 
  -6  -6   6        2.02        2.37      1.66 o 
  -5  -6   6       15.71       15.32      2.20 o 
  -4  -6   6        1.53        2.05      1.68 o 
  -3  -6   6        3.90        3.50      0.88 o 
  -2  -6   6       39.66       38.95      1.81 o 
  -1  -6   6        1.73        0.64      0.73 o 
   0  -6   6       27.74       27.11      0.89 o 
   1  -6   6       10.22       11.07      0.82 o 
   2  -6   6       26.09       27.37      1.14 o 
   3  -6   6        1.57        0.70      1.39 o 
   4  -6   6        0.23       -1.05      1.28 o 
  -6  -5   6       43.43       41.47      4.36 o 
  -5  -5   6        0.76        1.07      1.06 o 
  -4  -5   6       44.60       46.18      2.77 o 
  -3  -5   6        1.49        2.72      0.86 o 
  -2  -5   6      133.26      131.81      5.77 o 
  -1  -5   6        9.75        8.67      0.88 o 
   0  -5   6        0.02        0.32      0.56 o 
   1  -5   6        7.19        7.52      0.59 o 
   2  -5   6        0.80        0.10      0.46 o 
   3  -5   6       15.35       16.97      1.63 o 
   4  -5   6       50.54       52.22      1.88 o 
   5  -5   6        5.77        1.69      1.84 o 
  -7  -4   6        8.70        9.27      1.53 o 
  -6  -4   6       39.67       39.51      3.33 o 
  -5  -4   6       10.14       12.42      1.29 o 
  -4  -4   6       73.87       72.56      1.67 o 
  -3  -4   6      227.76      229.82      9.27 o 
  -2  -4   6        5.72        6.13      0.69 o 
  -1  -4   6      141.40      142.72      2.59 o 
   0  -4   6      108.81      103.98      1.69 o 
   1  -4   6      214.37      205.58      3.06 o 
   2  -4   6      411.82      401.68      5.74 o 
   3  -4   6        0.86        0.02      0.49 o 
   4  -4   6       87.50       91.38      1.50 o 
   5  -4   6        0.00       -0.01      1.26 o 
   6  -4   6       48.35       48.76      3.26 o 
  -7  -3   6       36.86       38.55      2.04 o 
  -6  -3   6        2.91        4.00      1.22 o 
  -5  -3   6      177.18      175.79      4.26 o 
  -4  -3   6       48.66       51.32      1.30 o 
  -3  -3   6       74.53       76.69      1.59 o 
  -2  -3   6      171.83      180.59      3.17 o 
  -1  -3   6      202.75      215.41      3.12 o 
   0  -3   6      442.32      446.12      6.26 o 
   1  -3   6       31.81       31.90      0.72 o 
   2  -3   6      292.26      276.75      4.00 o 
   3  -3   6       12.78       14.30      0.56 o 
   4  -3   6       89.12       86.39      1.57 o 
   5  -3   6      152.52      149.41      3.22 o 
   6  -3   6       14.57       14.78      1.72 o 
   7  -3   6       71.83       72.36      3.73 o 
  -7  -2   6       20.91       22.09      2.73 o 
  -6  -2   6       38.28       39.23      2.18 o 
  -5  -2   6        3.75        3.22      0.66 o 
  -4  -2   6       15.54       16.19      0.74 o 
  -3  -2   6       30.22       35.22      0.94 o 
  -2  -2   6       27.51       24.78      0.61 o 
  -1  -2   6       62.45       67.10      0.99 o 
   0  -2   6        1.24        1.62      0.33 o 
   1  -2   6      175.91      166.21      2.17 o 
   2  -2   6       66.04       61.78      1.58 o 
   3  -2   6        8.75        8.54      0.50 o 
   4  -2   6        0.20        0.77      0.42 o 
   5  -2   6       28.67       28.61      1.10 o 
   6  -2   6       55.01       55.11      1.56 o 
   7  -2   6       16.33       16.78      2.23 o 
  -7  -1   6        2.33        3.38      1.28 o 
  -6  -1   6        0.64        0.34      1.15 o 
  -5  -1   6      131.49      128.43      3.06 o 
  -4  -1   6       22.36       22.40      1.03 o 
  -3  -1   6       41.38       47.17      1.09 o 
  -2  -1   6        1.11        0.41      0.33 o 
  -1  -1   6      848.77      856.27     10.63 o 
   0  -1   6      560.54      574.72      7.17 o 
   1  -1   6      117.01      141.68      2.10 o 
   2  -1   6      108.27       96.06      1.51 o 
   3  -1   6        0.24        0.02      0.45 o 
   4  -1   6      213.78      213.12      3.75 o 
   5  -1   6      242.95      239.64      4.25 o 
   6  -1   6       32.62       34.42      1.21 o 
   7  -1   6       39.93       44.80      2.73 o 
  -7   0   6       83.21       83.43      2.77 o 
  -6   0   6        6.09        7.54      1.17 o 
  -5   0   6       99.86      100.76      2.08 o 
  -4   0   6      110.43       94.70      1.89 o 
  -3   0   6      351.87      324.63      4.74 o 
  -2   0   6       13.87       15.28      0.47 o 
  -1   0   6      202.36      188.54      2.44 o 
   0   0   6       42.22       47.07      0.72 o 
   1   0   6        6.21        7.42      0.27 o 
   2   0   6      246.75      270.35      3.86 o 
   3   0   6       17.30       19.91      0.88 o 
   4   0   6      530.36      498.71      9.73 o 
   5   0   6      144.70      145.98      2.73 o 
   6   0   6       22.67       23.13      1.24 o 
   7   0   6        4.78        5.12      1.48 o 
   8   0   6       10.00        7.40      1.97 o 
  -7   1   6      166.98      161.18      5.79 o 
  -6   1   6        0.02        0.32      1.00 o 
  -5   1   6       37.50       35.97      1.10 o 
  -4   1   6        6.62        5.76      1.19 o 
  -3   1   6      194.20      170.48      2.62 o 
  -2   1   6      365.70      371.78      4.83 o 
  -1   1   6      528.64      590.80      7.37 o 
   0   1   6       47.38       43.73      0.68 o 
   1   1   6      242.33      258.38      3.29 o 
   2   1   6      902.66      926.03     11.63 o 
   3   1   6      161.82      154.15      2.05 o 
   4   1   6       71.35       72.82      1.99 o 
   5   1   6       11.23        9.47      0.82 o 
   6   1   6        2.08        0.53      0.78 o 
   7   1   6       30.04       28.28      1.53 o 
   8   1   6        1.15       -1.56      1.56 o 
  -7   2   6        0.66        0.40      1.50 o 
  -6   2   6        1.28        3.81      1.48 o 
  -5   2   6        6.40        6.82      0.86 o 
  -4   2   6      335.54      305.97      4.53 o 
  -3   2   6      585.94      546.32      7.84 o 
  -2   2   6       79.74       79.49      1.32 o 
  -1   2   6      784.00      766.94      9.55 o 
   0   2   6      127.98      152.50      2.01 o 
   1   2   6      173.08      179.61      2.33 o 
   2   2   6       60.11       62.65      0.92 o 
   3   2   6       75.33       71.38      1.22 o 
   4   2   6      463.69      456.38      6.61 o 
   5   2   6       42.79       48.72      1.22 o 
   6   2   6      159.11      168.42      3.88 o 
   7   2   6        1.49        2.14      1.11 o 
   8   2   6       48.34       51.86      3.07 o 
  -7   3   6       65.00       69.41      3.61 o 
  -6   3   6        1.62        1.81      1.03 o 
  -5   3   6       86.76       88.68      4.03 o 
  -4   3   6       40.35       34.54      1.04 o 
  -3   3   6      440.30      404.63      6.71 o 
  -2   3   6       32.63       31.06      0.70 o 
  -1   3   6       40.61       49.19      0.95 o 
   0   3   6       78.93       74.98      1.09 o 
   1   3   6       23.05       27.02      0.53 o 
   2   3   6      951.33      957.02     11.89 o 
   3   3   6      291.83      276.10      4.07 o 
   4   3   6      566.03      571.90      8.23 o 
   5   3   6       44.78       50.05      1.27 o 
   6   3   6       53.13       54.45      1.45 o 
   7   3   6       84.64       84.11      2.57 o 
   8   3   6        0.01       -1.63      1.63 o 
  -6   4   6        4.03        4.63      1.83 o 
  -5   4   6       32.59       33.21      1.50 o 
  -4   4   6       96.81       91.26      2.81 o 
  -3   4   6       62.32       55.62      1.79 o 
  -2   4   6       51.60       54.07      1.02 o 
  -1   4   6      364.15      370.65      5.22 o 
   0   4   6      162.64      156.93      2.33 o 
   1   4   6      128.50      141.47      2.12 o 
   2   4   6      149.71      145.83      2.12 o 
   3   4   6      117.31      110.61      2.10 o 
   4   4   6        2.83        4.05      0.51 o 
   5   4   6        0.06       -0.21      0.90 o 
   6   4   6       42.03       41.01      1.32 o 
   7   4   6        5.52        5.34      0.95 o 
   8   4   6       39.85       41.66      2.32 o 
  -6   5   6       14.97       15.45      2.07 o 
  -5   5   6        3.48        1.97      0.94 o 
  -4   5   6      130.21      129.35      2.58 o 
  -3   5   6      121.50      122.02      2.38 o 
  -2   5   6      145.98      154.36      2.38 o 
  -1   5   6       43.70       42.65      0.92 o 
   0   5   6      130.53      135.01      2.09 o 
   1   5   6      123.84      117.94      1.84 o 
   2   5   6        0.63        2.02      0.66 o 
   3   5   6        0.02       -0.30      0.38 o 
   4   5   6      129.53      134.09      2.56 o 
   5   5   6        0.00        0.06      0.56 o 
   6   5   6       25.06       22.77      1.27 o 
   7   5   6        0.15       -0.15      0.93 o 
   8   5   6       19.05       21.47      2.03 o 
  -5   6   6        2.35        2.32      1.62 o 
  -4   6   6       31.59       32.87      1.26 o 
  -3   6   6       13.84       16.15      0.92 o 
  -2   6   6       75.90       77.85      1.90 o 
  -1   6   6        1.16        0.68      0.43 o 
   0   6   6       11.53       15.13      0.62 o 
   1   6   6       52.94       55.03      0.90 o 
   2   6   6       46.97       43.61      1.17 o 
   3   6   6        0.78        0.81      0.52 o 
   4   6   6       73.64       72.55      2.05 o 
   5   6   6        9.74       10.55      0.78 o 
   6   6   6       20.09       22.27      1.34 o 
   7   6   6        0.22       -0.59      1.02 o 
  -5   7   6       19.90       18.73      2.49 o 
  -4   7   6       31.84       32.63      1.68 o 
  -3   7   6        0.75        1.45      0.59 o 
  -2   7   6       71.29       70.44      1.15 o 
  -1   7   6        4.72        3.70      0.47 o 
   0   7   6       85.97       89.21      1.41 o 
   1   7   6       30.39       28.95      1.04 o 
   2   7   6      132.21      134.72      2.57 o 
   3   7   6       31.32       31.04      1.93 o 
   4   7   6        5.24        4.52      1.21 o 
   5   7   6       24.10       22.15      2.09 o 
   6   7   6        3.65        4.44      1.67 o 
   7   7   6       23.64       23.26      2.16 o 
  -4   8   6       85.64       82.33      3.91 o 
  -3   8   6       15.08       16.69      1.40 o 
  -2   8   6      137.90      151.33      3.00 o 
  -1   8   6       49.39       51.27      1.25 o 
   0   8   6       91.35       99.30      1.57 o 
   1   8   6      223.30      227.88      4.10 o 
   2   8   6        1.48        1.84      1.11 o 
   3   8   6       88.62       91.80      2.47 o 
   4   8   6       25.46       25.12      1.44 o 
   5   8   6       49.95       51.83      2.74 o 
   6   8   6       33.94       36.81      2.71 o 
  -2   9   6        8.74        8.46      1.97 o 
  -1   9   6       27.09       26.97      1.45 o 
   0   9   6        0.92        0.22      0.82 o 
   1   9   6       22.61       22.48      1.35 o 
   2   9   6       24.85       25.64      1.92 o 
   3   9   6        4.57        3.54      1.36 o 
   4   9   6       24.81       24.20      1.97 o 
   5   9   6        3.18        2.52      1.52 o 
  -1  10   6        0.15       -1.50      1.70 o 
   0  10   6        5.53        5.78      1.32 o 
   1  10   6       15.74       13.74      1.90 o 
   2  10   6        4.88        4.92      1.63 o 
   3  10   6       12.07       12.81      2.02 o 
   4  10   6        0.30        0.40      1.51 o 
  -4  -7   7        1.19        1.99      1.74 o 
  -3  -7   7        8.29        9.48      1.83 o 
  -2  -7   7       29.64       32.87      2.28 o 
   1  -7   7       64.44       65.35      3.18 o 
   2  -7   7       13.26       10.76      2.34 o 
   3  -7   7        0.01        0.63      1.83 o 
  -5  -6   7       77.96       75.37      3.79 o 
  -4  -6   7      101.69      106.08      4.40 o 
  -3  -6   7       74.42       72.86      2.18 o 
  -2  -6   7       48.59       51.59      1.78 o 
  -1  -6   7       70.63       72.63      2.08 o 
   0  -6   7      106.63      107.55      2.74 o 
   1  -6   7        3.07        3.06      0.61 o 
   2  -6   7       32.32       34.75      1.55 o 
   3  -6   7       49.46       43.30      2.72 o 
   4  -6   7       11.81       12.73      2.32 o 
  -6  -5   7        2.37        3.32      1.53 o 
  -5  -5   7      105.26      105.61      4.46 o 
  -4  -5   7       48.90       52.99      1.87 o 
  -3  -5   7       34.51       33.31      1.36 o 
  -2  -5   7       10.00       10.29      1.00 o 
  -1  -5   7       37.13       37.16      1.39 o 
   0  -5   7      111.26      107.56      1.82 o 
   1  -5   7      252.02      243.44      4.94 o 
   2  -5   7        2.37        1.51      0.53 o 
   3  -5   7       52.17       49.24      2.58 o 
   4  -5   7       15.33       15.08      1.37 o 
   5  -5   7      125.31      129.61      5.13 o 
  -6  -4   7       42.09       41.13      1.91 o 
  -5  -4   7        6.35        5.30      1.14 o 
  -4  -4   7       39.94       35.94      1.14 o 
  -3  -4   7        0.07       -0.62      0.62 o 
  -2  -4   7       21.05       19.50      1.01 o 
  -1  -4   7      169.55      169.60      3.06 o 
   0  -4   7       66.97       65.42      1.21 o 
   1  -4   7       94.90       91.68      1.57 o 
   2  -4   7        0.40        0.38      0.40 o 
   3  -4   7       19.04       18.11      0.77 o 
   4  -4   7       17.73       16.62      0.92 o 
   5  -4   7        0.14        0.79      1.09 o 
   6  -4   7       12.01       10.11      2.15 o 
  -7  -3   7       29.19       26.82      1.84 o 
  -6  -3   7        3.38        4.44      1.21 o 
  -5  -3   7      110.42      107.56      2.93 o 
  -4  -3   7       25.65       25.75      0.98 o 
  -3  -3   7      119.19      119.21      2.29 o 
  -2  -3   7       24.65       24.94      2.61 o 
  -1  -3   7      247.03      241.85      4.15 o 
   0  -3   7      158.78      145.63      2.21 o 
   1  -3   7       48.26       47.15      1.05 o 
   2  -3   7        2.44        1.36      0.36 o 
   3  -3   7        3.11        2.27      0.46 o 
   4  -3   7       22.53       26.13      0.85 o 
   5  -3   7      130.50      136.60      2.76 o 
   6  -3   7        1.20        0.51      2.89 o 
   7  -3   7        0.28        2.97      2.09 o 
  -7  -2   7       76.05       73.19      4.72 o 
  -6  -2   7       65.82       64.37      2.34 o 
  -5  -2   7       29.04       27.39      1.37 o 
  -4  -2   7        0.07        0.23      0.51 o 
  -3  -2   7      124.87      117.69      2.24 o 
  -2  -2   7      416.86      424.50      7.07 o 
  -1  -2   7       43.20       49.01      1.10 o 
   0  -2   7       18.55       17.10      0.53 o 
   1  -2   7      128.17      124.72      2.13 o 
   2  -2   7      142.37      144.69      2.22 o 
   3  -2   7      250.52      243.86      3.59 o 
   4  -2   7        5.17        4.87      0.68 o 
   5  -2   7       82.34       87.53      1.94 o 
   6  -2   7        0.85       -1.01      1.64 o 
   7  -2   7        6.56        7.00      2.32 o 
  -7  -1   7        4.71        7.58      2.02 o 
  -6  -1   7       30.47       32.10      1.71 o 
  -5  -1   7        2.01        3.72      0.79 o 
  -4  -1   7       69.02       67.81      1.55 o 
  -3  -1   7       37.96       42.66      1.30 o 
  -2  -1   7      142.73      145.50      2.26 o 
  -1  -1   7      230.61      235.03      3.11 o 
   0  -1   7       60.66       62.82      0.94 o 
   1  -1   7      202.49      202.27      2.94 o 
   2  -1   7       46.49       42.76      1.21 o 
   3  -1   7      300.44      281.09      4.06 o 
   4  -1   7        4.05        6.02      0.67 o 
   5  -1   7       58.65       57.50      1.47 o 
   6  -1   7       42.07       36.58      1.41 o 
   7  -1   7       20.07       22.95      2.45 o 
  -7   0   7        6.36        7.05      1.35 o 
  -6   0   7        3.17        3.24      0.97 o 
  -5   0   7        8.99        9.34      0.85 o 
  -4   0   7       82.68       81.86      1.72 o 
  -3   0   7       39.65       37.49      1.51 o 
  -2   0   7       41.27       47.48      1.10 o 
  -1   0   7       14.14        9.41      0.42 o 
   0   0   7        0.07        1.97      0.30 o 
   1   0   7        5.66        6.25      0.40 o 
   2   0   7      133.97      131.24      1.98 o 
   3   0   7        0.24        0.11      0.29 o 
   4   0   7        0.64        0.86      0.59 o 
   5   0   7        0.12        0.02      0.53 o 
   6   0   7       63.15       61.08      1.65 o 
   7   0   7       16.95       13.89      1.88 o 
  -7   1   7        3.32        3.81      1.64 o 
  -6   1   7       11.54       13.64      1.28 o 
  -5   1   7       16.38       13.95      0.89 o 
  -4   1   7       30.84       25.19      0.88 o 
  -3   1   7        0.05        0.23      0.68 o 
  -2   1   7      133.36      137.37      2.14 o 
  -1   1   7        1.79        1.99      0.27 o 
   0   1   7      618.84      630.40      7.87 o 
   1   1   7      340.26      334.37      4.24 o 
   2   1   7       17.01       14.29      0.51 o 
   3   1   7      157.50      148.16      2.29 o 
   4   1   7       10.99       10.13      0.65 o 
   5   1   7      268.63      269.41      4.69 o 
   6   1   7      118.12      114.41      2.91 o 
   7   1   7       36.55       33.80      2.47 o 
   8   1   7       38.55       39.45      2.88 o 
  -7   2   7       20.50       14.79      2.22 o 
  -6   2   7       80.18       79.81      4.38 o 
  -5   2   7        0.01       -0.67      1.41 o 
  -4   2   7      314.85      315.93      6.49 o 
  -3   2   7       47.07       40.02      0.90 o 
  -2   2   7      583.03      554.25      7.94 o 
  -1   2   7      120.34      113.23      1.56 o 
   0   2   7      291.18      299.03      3.82 o 
   1   2   7       99.03      107.27      1.48 o 
   2   2   7        0.00        0.28      0.23 o 
   3   2   7      513.82      525.58      7.56 o 
   4   2   7        2.26        3.04      0.47 o 
   5   2   7      244.44      241.18      4.23 o 
   6   2   7      190.79      194.87      4.59 o 
   7   2   7       12.82       14.63      2.11 o 
   8   2   7        7.29        7.54      1.99 o 
  -6   3   7      191.24      197.03      6.69 o 
  -5   3   7       14.27       13.23      1.10 o 
  -4   3   7      118.96      123.05      2.38 o 
  -3   3   7        8.60       10.04      0.65 o 
  -2   3   7       41.69       38.63      0.98 o 
  -1   3   7      230.24      234.00      3.37 o 
   0   3   7      342.03      345.36      5.13 o 
   1   3   7        2.28        2.20      0.34 o 
   2   3   7        1.56        3.82      0.31 o 
   3   3   7      269.40      271.52      4.03 o 
   4   3   7      140.34      136.80      2.20 o 
   5   3   7        0.88        0.84      0.53 o 
   6   3   7       15.71       13.22      1.15 o 
   7   3   7        3.94        1.22      1.10 o 
   8   3   7        4.70        5.45      2.03 o 
  -6   4   7        2.05        1.44      1.52 o 
  -5   4   7        3.31        3.63      1.00 o 
  -4   4   7       26.46       27.60      1.07 o 
  -3   4   7      153.95      142.11      3.70 o 
  -2   4   7      562.39      521.87      8.58 o 
  -1   4   7       12.01        8.93      0.49 o 
   0   4   7      297.78      298.71      4.25 o 
   1   4   7       33.30       42.58      0.86 o 
   2   4   7       65.29       69.93      1.25 o 
   3   4   7      152.68      148.46      2.35 o 
   4   4   7        2.00        1.96      0.48 o 
   5   4   7      117.69      118.77      2.36 o 
   6   4   7       70.15       71.94      1.97 o 
   7   4   7       43.48       45.02      3.27 o 
   8   4   7        0.39       -0.84      1.50 o 
  -6   5   7       40.63       41.86      2.69 o 
  -5   5   7        2.73        3.27      1.07 o 
  -4   5   7      110.86      112.16      2.34 o 
  -3   5   7        8.26        8.30      0.73 o 
  -2   5   7      201.08      197.29      2.97 o 
  -1   5   7       17.32       13.92      0.59 o 
   0   5   7        1.66        1.38      0.43 o 
   1   5   7        0.46        1.63      0.40 o 
   2   5   7       30.96       38.57      1.07 o 
   3   5   7      379.23      376.53      6.33 o 
   4   5   7       92.10       88.91      1.88 o 
   5   5   7      103.22      112.86      2.35 o 
   6   5   7        2.75        2.55      0.79 o 
   7   5   7       67.68       63.14      2.33 o 
   8   5   7       29.12       34.84      2.97 o 
  -5   6   7       18.64       21.17      3.04 o 
  -4   6   7       46.57       46.64      2.34 o 
  -3   6   7       43.35       44.26      1.36 o 
  -2   6   7       34.40       33.07      0.91 o 
  -1   6   7        3.06        1.96      0.59 o 
   0   6   7       37.11       37.61      0.92 o 
   1   6   7      147.21      150.63      2.60 o 
   2   6   7       40.03       41.18      1.14 o 
   3   6   7       34.10       33.22      1.19 o 
   4   6   7       28.31       29.48      1.33 o 
   5   6   7       14.81       14.33      1.21 o 
   6   6   7        0.31       -0.20      0.68 o 
   7   6   7        1.66        0.63      1.18 o 
  -5   7   7        5.06        4.35      1.80 o 
  -4   7   7        3.03        4.01      2.58 o 
  -3   7   7       80.09       77.40      2.36 o 
  -2   7   7       38.50       39.69      1.21 o 
  -1   7   7       82.57       86.84      1.59 o 
   0   7   7       50.46       53.24      0.92 o 
   1   7   7      141.48      143.00      2.71 o 
   2   7   7      126.02      127.66      2.49 o 
   3   7   7        5.31        5.60      0.89 o 
   4   7   7        3.85        3.62      1.01 o 
   5   7   7       23.09       20.39      1.49 o 
   6   7   7        2.26        1.67      1.37 o 
   7   7   7       39.82       39.35      2.83 o 
  -3   8   7       17.98       16.59      1.47 o 
  -2   8   7       19.60       21.22      1.09 o 
  -1   8   7       78.33       78.08      1.41 o 
   0   8   7       41.74       42.58      1.07 o 
   1   8   7        1.61        3.53      0.72 o 
   2   8   7       31.77       30.73      1.17 o 
   3   8   7       28.27       29.33      1.75 o 
   4   8   7        0.06       -0.35      0.80 o 
   5   8   7       64.79       65.56      3.09 o 
   6   8   7        0.39       -0.98      1.35 o 
  -2   9   7        0.01       -1.18      1.18 o 
  -1   9   7       37.50       38.49      3.72 o 
   0   9   7       11.95       12.35      1.20 o 
   1   9   7       68.72       73.54      2.29 o 
   2   9   7       40.80       41.85      2.32 o 
   3   9   7       21.98       20.66      1.82 o 
   4   9   7       22.51       21.30      1.98 o 
   5   9   7        2.85        1.89      1.70 o 
  -1  10   7       59.24       63.32      2.51 o 
   0  10   7       47.85       48.19      1.99 o 
   1  10   7       15.25       15.65      1.73 o 
   2  10   7       82.32       82.88      3.68 o 
   3  10   7        0.48       -1.26      1.29 o 
   4  10   7       15.20       14.49      2.02 o 
  -3  -7   8       22.19       20.76      2.26 o 
  -2  -7   8        8.42       12.33      2.06 o 
  -1  -7   8       41.00       38.35      2.42 o 
   1  -7   8       18.88       14.40      2.17 o 
   2  -7   8        1.96       -0.25      1.66 o 
  -4  -6   8       43.10       44.30      2.87 o 
  -3  -6   8       39.05       44.19      2.61 o 
  -2  -6   8       79.30       82.83      3.60 o 
  -1  -6   8       51.47       54.61      2.75 o 
   0  -6   8        0.13       -0.13      1.21 o 
   1  -6   8       20.84       22.27      1.16 o 
   2  -6   8        5.64        6.28      1.81 o 
   3  -6   8        4.03        4.05      1.81 o 
  -5  -5   8        8.96       11.22      2.29 o 
  -4  -5   8        0.03        0.50      0.97 o 
  -3  -5   8        2.56        3.94      1.03 o 
  -2  -5   8        9.76        9.99      1.15 o 
  -1  -5   8       31.74       27.29      1.28 o 
   0  -5   8       38.57       38.96      1.21 o 
   1  -5   8        7.95        8.36      0.64 o 
   2  -5   8       88.79       89.92      1.99 o 
   3  -5   8       43.63       42.62      1.17 o 
   4  -5   8        4.18        4.23      1.63 o 
  -6  -4   8       52.94       51.85      2.30 o 
  -5  -4   8        4.13        3.14      1.09 o 
  -4  -4   8      150.26      155.77      3.77 o 
  -3  -4   8      256.47      253.14      5.43 o 
  -2  -4   8      169.14      168.31      5.17 o 
  -1  -4   8      234.52      230.10      4.95 o 
   0  -4   8       87.74       88.01      1.83 o 
   1  -4   8      288.41      284.71      4.18 o 
   2  -4   8        0.03        0.52      0.45 o 
   3  -4   8       45.67       43.89      1.27 o 
   4  -4   8       90.56       87.71      2.01 o 
   5  -4   8        9.39        9.53      1.34 o 
  -6  -3   8       44.35       41.31      1.97 o 
  -5  -3   8       32.39       32.99      1.97 o 
  -4  -3   8       80.91       78.84      2.11 o 
  -3  -3   8      133.25      136.10      3.16 o 
  -2  -3   8       72.59       68.96      2.50 o 
  -1  -3   8       12.60       14.17      0.73 o 
   0  -3   8       11.05       10.87      0.64 o 
   1  -3   8       78.13       75.56      1.36 o 
   2  -3   8      224.21      217.50      3.28 o 
   3  -3   8       37.33       35.59      1.67 o 
   4  -3   8       51.99       52.49      2.03 o 
   5  -3   8       12.35       12.78      1.48 o 
   6  -3   8       88.31       92.49      3.74 o 
  -7  -2   8        0.01       -2.05      2.05 o 
  -6  -2   8        6.58        5.34      1.18 o 
  -5  -2   8       18.20       18.23      1.05 o 
  -4  -2   8        4.07        5.49      0.76 o 
  -3  -2   8      153.62      146.43      2.72 o 
  -2  -2   8       29.48       22.90      0.79 o 
  -1  -2   8        0.15       -0.22      0.33 o 
   0  -2   8      127.08      129.68      2.01 o 
   1  -2   8      182.69      175.91      2.64 o 
   2  -2   8       29.73       27.63      1.03 o 
   3  -2   8        7.58        8.06      0.56 o 
   4  -2   8       11.19        9.79      0.82 o 
   5  -2   8        4.13        4.53      0.83 o 
   6  -2   8        0.05        0.26      0.92 o 
   7  -2   8        1.82        0.22      1.17 o 
  -7  -1   8       37.61       38.99      2.02 o 
  -6  -1   8       39.37       37.28      1.82 o 
  -5  -1   8        0.08       -0.04      0.65 o 
  -4  -1   8       35.05       36.08      1.12 o 
  -3  -1   8       41.69       44.81      1.13 o 
  -2  -1   8      185.46      175.70      2.71 o 
  -1  -1   8        6.74        6.58      0.44 o 
   0  -1   8      290.44      281.40      4.02 o 
   1  -1   8      185.89      181.96      2.70 o 
   2  -1   8        7.38        5.81      0.44 o 
   3  -1   8       36.96       34.73      1.05 o 
   4  -1   8        3.91        3.16      1.03 o 
   5  -1   8       63.09       60.35      1.54 o 
   6  -1   8       88.03       96.43      9.07 o 
   7  -1   8        3.85        5.94      1.88 o 
  -7   0   8       39.08       44.32      2.90 o 
  -6   0   8      135.61      133.44      5.17 o 
  -5   0   8       42.35       42.56      1.99 o 
  -4   0   8       75.48       65.00      1.53 o 
  -3   0   8       15.66       13.67      0.70 o 
  -2   0   8      685.19      628.30      8.99 o 
  -1   0   8      625.54      592.83      8.47 o 
   0   0   8        9.88       14.53      0.42 o 
   1   0   8        8.10        7.85      0.42 o 
   2   0   8       20.19       18.29      0.55 o 
   3   0   8      285.60      291.58      4.21 o 
   4   0   8      264.36      263.33      4.59 o 
   5   0   8        0.38       -0.16      0.50 o 
   6   0   8      117.24      122.87      4.92 o 
   7   0   8        2.78        1.09      1.47 o 
  -6   1   8        2.26        5.14      1.16 o 
  -5   1   8       44.93       47.31      2.33 o 
  -4   1   8       27.67       20.47      0.77 o 
  -3   1   8      151.76      142.52      2.27 o 
  -2   1   8       74.08       76.09      1.34 o 
  -1   1   8      356.71      363.50      5.28 o 
   0   1   8      393.16      377.13      4.79 o 
   1   1   8        8.80        9.58      0.38 o 
   2   1   8      283.36      283.26      3.65 o 
   3   1   8      100.98       97.63      1.90 o 
   4   1   8      426.91      409.93      6.90 o 
   5   1   8       82.02       82.90      1.82 o 
   6   1   8       35.25       34.93      1.55 o 
   7   1   8       13.78       14.49      2.07 o 
  -6   2   8       51.50       59.33      3.09 o 
  -5   2   8        2.95        4.23      2.39 o 
  -4   2   8       27.74       27.33      1.85 o 
  -3   2   8      123.16      125.59      2.35 o 
  -2   2   8      468.91      447.92      6.48 o 
  -1   2   8      297.16      281.57      4.73 o 
   0   2   8        9.10        7.25      0.40 o 
   1   2   8        2.20        1.32      0.28 o 
   2   2   8       26.67       27.42      0.65 o 
   3   2   8      279.10      271.33      4.03 o 
   4   2   8       26.07       25.38      0.85 o 
   5   2   8        0.83        0.41      0.67 o 
   6   2   8       20.45       27.49      1.45 o 
   7   2   8       26.83       21.29      1.96 o 
  -6   3   8        4.42        2.67      1.52 o 
  -5   3   8        1.46        2.61      1.04 o 
  -4   3   8       52.15       46.27      1.62 o 
  -3   3   8       81.03       71.16      1.55 o 
  -2   3   8       20.56       19.74      1.23 o 
  -1   3   8      264.92      259.40      3.73 o 
   0   3   8       62.13       60.28      0.97 o 
   1   3   8      127.79      129.94      1.80 o 
   2   3   8      269.89      263.69      3.42 o 
   3   3   8       29.23       27.37      0.73 o 
   4   3   8      188.05      186.85      2.92 o 
   5   3   8       35.36       34.39      1.09 o 
   6   3   8      118.69      122.65      3.10 o 
   7   3   8       45.61       46.69      2.73 o 
  -6   4   8        0.01       -0.34      1.38 o 
  -5   4   8       29.73       31.45      2.08 o 
  -4   4   8        0.08       -0.59      0.59 o 
  -3   4   8      227.81      231.60      4.08 o 
  -2   4   8       14.86       15.34      0.73 o 
  -1   4   8       86.19       86.42      1.73 o 
   0   4   8       17.43       13.92      0.60 o 
   1   4   8      147.35      154.75      2.35 o 
   2   4   8       38.48       34.29      0.82 o 
   3   4   8        0.24       -0.31      0.34 o 
   4   4   8      117.16      123.02      2.06 o 
   5   4   8        0.01       -0.44      0.54 o 
   6   4   8       64.38       67.51      1.76 o 
   7   4   8       50.33       49.08      2.80 o 
  -5   5   8      135.68      132.77      4.92 o 
  -4   5   8        9.26        9.29      0.94 o 
  -3   5   8      106.14      114.21      2.32 o 
  -2   5   8        2.10        0.34      0.79 o 
  -1   5   8       25.95       29.52      0.81 o 
   0   5   8       35.76       37.66      0.89 o 
   1   5   8        1.05        0.79      0.42 o 
   2   5   8        5.46        6.45      0.97 o 
   3   5   8        0.09        1.78      0.58 o 
   4   5   8      128.18      126.34      2.48 o 
   5   5   8        4.53        4.05      0.72 o 
   6   5   8        2.25        1.62      0.88 o 
   7   5   8        1.39       -0.27      1.02 o 
  -5   6   8        6.20        7.57      1.32 o 
  -4   6   8        0.57       -0.78      0.78 o 
  -3   6   8        3.14        2.47      1.15 o 
  -2   6   8       55.02       56.30      1.46 o 
  -1   6   8      162.74      161.69      2.54 o 
   0   6   8        6.16        8.35      0.61 o 
   1   6   8      179.31      190.64      2.90 o 
   2   6   8       25.18       29.65      1.67 o 
   3   6   8      106.06      112.42      2.53 o 
   4   6   8       44.13       46.45      1.67 o 
   5   6   8       10.21       10.71      1.17 o 
   6   6   8       44.34       44.79      1.82 o 
   7   6   8       10.67       10.63      1.24 o 
  -4   7   8        0.07       -0.85      0.85 o 
  -3   7   8      139.12      150.86      3.79 o 
  -2   7   8        8.99        7.33      0.83 o 
  -1   7   8      172.91      173.96      2.76 o 
   0   7   8       12.55       13.29      0.70 o 
   1   7   8       66.13       69.77      1.63 o 
   2   7   8       12.21       13.80      1.01 o 
   3   7   8       22.35       21.00      1.00 o 
   4   7   8      269.03      259.35      5.64 o 
   5   7   8       20.67       19.27      1.82 o 
   6   7   8       59.87       58.85      3.17 o 
   7   7   8        9.03       11.53      2.38 o 
  -4   8   8        0.71        0.31      1.58 o 
  -3   8   8       59.03       63.52      2.62 o 
  -2   8   8       38.22       42.82      3.12 o 
  -1   8   8       10.82       10.27      0.79 o 
   0   8   8        1.46        2.11      0.76 o 
   1   8   8       16.27       17.48      1.06 o 
   2   8   8       73.76       73.21      1.77 o 
   3   8   8       74.17       75.95      2.95 o 
   4   8   8        3.77        2.28      1.44 o 
   5   8   8       15.95       14.68      1.91 o 
   6   8   8        2.60        3.60      1.94 o 
  -3   9   8        2.33        1.09      1.79 o 
  -2   9   8       23.42       22.33      1.71 o 
  -1   9   8       33.08       32.75      1.83 o 
   0   9   8       12.71       13.31      2.55 o 
   1   9   8       64.16       64.84      2.15 o 
   2   9   8       14.62       15.10      1.71 o 
   3   9   8       40.88       39.25      2.56 o 
   4   9   8       23.59       21.59      2.15 o 
   5   9   8        0.10       -1.18      1.18 o 
  -1  10   8        2.36        4.05      2.14 o 
   0  10   8       28.07       27.93      2.40 o 
   1  10   8       16.92       17.43      1.59 o 
   2  10   8        0.35        2.66      1.64 o 
   3  10   8        0.54        1.00      1.51 o 
  -2  -7   9       22.72       23.43      2.36 o 
  -1  -7   9        7.07        7.12      1.80 o 
  -4  -6   9       16.17       17.87      2.29 o 
  -3  -6   9       14.16       17.12      2.22 o 
  -2  -6   9        0.01        3.14      1.61 o 
  -1  -6   9        4.89        7.68      1.65 o 
   0  -6   9        0.01       -0.26      1.40 o 
   1  -6   9       36.30       44.40      3.22 o 
   2  -6   9       18.26       16.73      2.39 o 
   3  -6   9        4.73        6.22      2.17 o 
  -5  -5   9       22.16       24.19      2.51 o 
  -4  -5   9       11.05       11.91      1.93 o 
  -3  -5   9       30.88       36.39      2.57 o 
  -2  -5   9       44.60       46.43      1.70 o 
  -1  -5   9        8.73        9.68      1.22 o 
   0  -5   9      118.29      115.13      2.73 o 
   1  -5   9        3.48        2.74      0.80 o 
   2  -5   9       49.44       48.26      1.27 o 
   3  -5   9       26.87       26.05      1.61 o 
   4  -5   9        4.30        2.84      1.79 o 
  -5  -4   9       33.59       33.95      2.89 o 
  -4  -4   9       67.10       68.06      2.14 o 
  -3  -4   9       15.84       16.26      1.22 o 
  -2  -4   9       55.75       58.61      1.82 o 
  -1  -4   9       59.81       58.25      3.60 o 
   0  -4   9      118.81      109.77      2.21 o 
   1  -4   9        7.54       10.38      0.90 o 
   2  -4   9        1.72        1.20      0.60 o 
   3  -4   9        7.33        8.03      0.83 o 
   4  -4   9        0.01       -0.09      0.88 o 
   5  -4   9       40.15       42.45      2.16 o 
  -6  -3   9       65.88       68.49      2.45 o 
  -5  -3   9        3.08        3.87      1.15 o 
  -4  -3   9        2.42        3.05      0.96 o 
  -3  -3   9        0.01        0.79      0.74 o 
  -2  -3   9        0.90        0.03      0.62 o 
  -1  -3   9        0.11       -0.39      0.51 o 
   0  -3   9       60.94       53.60      1.31 o 
   1  -3   9       28.62       30.47      0.90 o 
   2  -3   9       21.90       18.85      0.77 o 
   3  -3   9       17.58       16.01      0.78 o 
   4  -3   9       27.18       27.45      1.33 o 
   5  -3   9       10.33       10.15      3.10 o 
   6  -3   9        0.02       -0.74      2.48 o 
  -6  -2   9       24.96       24.30      1.65 o 
  -5  -2   9       57.26       59.11      1.65 o 
  -4  -2   9       28.71       28.42      1.10 o 
  -3  -2   9       75.19       76.58      1.69 o 
  -2  -2   9      169.97      177.35      3.91 o 
  -1  -2   9      193.98      194.59      3.45 o 
   0  -2   9      395.06      372.95      6.28 o 
   1  -2   9       93.41       92.68      1.57 o 
   2  -2   9      194.07      176.79      2.71 o 
   3  -2   9        9.81        8.60      0.60 o 
   4  -2   9       48.53       52.02      1.43 o 
   5  -2   9       29.85       33.26      2.15 o 
   6  -2   9        7.51        9.87      2.19 o 
  -6  -1   9        1.46        1.42      1.07 o 
  -5  -1   9       45.50       38.84      1.32 o 
  -4  -1   9       14.93       15.31      0.93 o 
  -3  -1   9      160.39      147.99      2.77 o 
  -2  -1   9      183.95      184.66      2.87 o 
  -1  -1   9      306.14      301.75      5.13 o 
   0  -1   9       90.32       88.86      1.75 o 
   1  -1   9       23.61       21.12      0.63 o 
   2  -1   9      119.47      111.37      1.81 o 
   3  -1   9       66.09       68.84      1.28 o 
   4  -1   9        2.24        1.56      0.62 o 
   5  -1   9       94.78       94.75      2.10 o 
   6  -1   9       20.84       19.94      1.68 o 
   7  -1   9       74.32       73.07      3.66 o 
  -6   0   9        8.97        8.89      1.09 o 
  -5   0   9       17.68       16.41      1.19 o 
  -4   0   9       11.10       12.80      0.70 o 
  -3   0   9       13.53       10.61      0.61 o 
  -2   0   9       13.21       10.37      0.72 o 
  -1   0   9       27.91       25.51      0.70 o 
   0   0   9       16.06       14.49      0.79 o 
   1   0   9      147.43      150.53      2.28 o 
   2   0   9      139.15      133.72      2.09 o 
   3   0   9       62.81       57.04      2.28 o 
   4   0   9        2.01        1.81      0.88 o 
   5   0   9       46.84       46.12      1.34 o 
   6   0   9       14.98       12.86      2.16 o 
  -6   1   9       63.51       66.16      3.19 o 
  -5   1   9       67.61       67.57      2.08 o 
  -4   1   9        3.58        3.62      0.73 o 
  -3   1   9       86.42       83.79      1.76 o 
  -2   1   9       80.77       81.09      1.45 o 
  -1   1   9      445.94      438.45      6.36 o 
   0   1   9      168.71      163.34      2.20 o 
   1   1   9      187.44      188.84      2.51 o 
   2   1   9      320.73      298.63      4.28 o 
   3   1   9        0.54       -0.40      0.40 o 
   4   1   9        1.14        0.96      0.64 o 
   5   1   9        6.91        9.14      1.39 o 
   6   1   9       62.43       59.91      2.06 o 
   7   1   9       88.34       93.14      4.12 o 
  -6   2   9        8.87       10.53      1.95 o 
  -5   2   9      182.78      176.92      4.97 o 
  -4   2   9       55.81       54.91      1.76 o 
  -3   2   9      124.35      109.31      2.14 o 
  -2   2   9       37.49       37.85      0.88 o 
  -1   2   9      570.37      535.41      7.71 o 
   0   2   9      535.73      510.08      6.45 o 
   1   2   9       39.60       39.64      0.73 o 
   2   2   9        1.34        0.87      0.29 o 
   3   2   9        6.69        6.26      0.59 o 
   4   2   9      102.79      103.74      2.09 o 
   5   2   9      242.93      248.16      4.42 o 
   6   2   9        5.12        3.57      1.06 o 
   7   2   9       39.09       48.11      2.92 o 
  -6   3   9       75.71       80.96      3.74 o 
  -5   3   9       15.63       18.94      1.96 o 
  -4   3   9       22.17       25.89      1.30 o 
  -3   3   9       20.59       16.46      0.86 o 
  -2   3   9       72.90       73.66      2.35 o 
  -1   3   9      126.78      122.27      2.28 o 
   0   3   9       25.99       30.82      1.15 o 
   1   3   9       85.40       80.22      1.23 o 
   2   3   9        7.37        4.15      0.46 o 
   3   3   9      140.97      140.86      2.27 o 
   4   3   9       43.64       42.80      1.47 o 
   5   3   9      145.49      137.19      2.68 o 
   6   3   9       51.69       53.51      1.93 o 
   7   3   9        6.12        5.43      1.74 o 
  -5   4   9       48.77       54.59      2.81 o 
  -4   4   9        0.03       -0.41      0.57 o 
  -3   4   9        6.13        6.19      0.73 o 
  -2   4   9       27.58       30.35      0.97 o 
  -1   4   9      311.32      305.89      5.19 o 
   0   4   9      172.18      153.33      2.36 o 
   1   4   9        5.64        3.97      0.49 o 
   2   4   9        8.72       11.38      0.59 o 
   3   4   9       81.76       83.54      1.69 o 
   4   4   9       91.17       87.16      1.61 o 
   5   4   9       23.21       22.61      1.06 o 
   6   4   9        0.99        2.64      1.23 o 
   7   4   9        0.01        3.56      1.70 o 
  -5   5   9       15.18       16.17      2.08 o 
  -4   5   9       24.03       24.27      1.52 o 
  -3   5   9       80.31       76.05      1.85 o 
  -2   5   9       34.72       31.32      1.05 o 
  -1   5   9        3.38        3.01      0.96 o 
   0   5   9       65.33       66.42      1.27 o 
   1   5   9        3.47        5.57      0.55 o 
   2   5   9       59.68       62.09      1.45 o 
   3   5   9       59.75       58.47      1.42 o 
   4   5   9       62.82       65.81      1.72 o 
   5   5   9       81.07       83.03      1.95 o 
   6   5   9       11.92       10.92      1.21 o 
   7   5   9       46.74       47.91      3.04 o 
  -5   6   9        1.25        0.23      1.58 o 
  -4   6   9       14.55       12.96      1.41 o 
  -3   6   9       24.56       21.71      1.34 o 
  -2   6   9      169.21      169.54      3.18 o 
  -1   6   9       23.83       24.72      0.97 o 
   0   6   9       66.57       67.32      1.33 o 
   1   6   9        0.05        0.21      0.60 o 
   2   6   9      168.65      169.77      6.37 o 
   3   6   9      149.22      143.83      2.78 o 
   4   6   9        0.06        0.51      0.89 o 
   5   6   9       56.96       56.07      1.97 o 
   6   6   9        0.15       -0.36      1.26 o 
   7   6   9       66.85       66.39      2.40 o 
  -4   7   9      178.64      180.76      4.58 o 
  -3   7   9       36.81       39.72      1.78 o 
  -2   7   9       67.22       71.72      1.82 o 
  -1   7   9        2.66        2.73      0.63 o 
   0   7   9       23.19       23.27      0.88 o 
   1   7   9       71.62       75.53      1.74 o 
   2   7   9        3.01        3.76      1.10 o 
   3   7   9        9.75       10.91      1.08 o 
   4   7   9       14.10       15.56      1.28 o 
   5   7   9       25.42       25.12      1.95 o 
   6   7   9        1.91        1.65      1.35 o 
  -3   8   9       15.89       16.91      1.58 o 
  -2   8   9       13.31       13.81      1.75 o 
  -1   8   9        6.83        8.00      0.71 o 
   0   8   9       95.19       93.48      2.12 o 
   1   8   9        4.64        4.09      1.38 o 
   2   8   9      118.75      120.33      2.52 o 
   3   8   9        8.82        6.17      1.35 o 
   4   8   9       31.89       30.58      2.20 o 
   5   8   9       23.04       23.14      2.22 o 
   6   8   9        0.01       -1.31      1.31 o 
  -2   9   9       60.12       61.19      3.13 o 
  -1   9   9        0.13        0.52      1.06 o 
   0   9   9       67.94       72.81      2.47 o 
   1   9   9       16.44       17.59      1.48 o 
   2   9   9       18.88       19.15      2.59 o 
   3   9   9        7.41        7.54      1.68 o 
   4   9   9        1.55        0.56      1.41 o 
   0  10   9        3.48        3.48      1.31 o 
   1  10   9        0.05        0.06      1.04 o 
   2  10   9        2.48        0.39      1.32 o 
  -3  -6  10        3.72        4.07      1.99 o 
  -2  -6  10       16.18       19.23      2.23 o 
  -1  -6  10       10.50       11.53      2.01 o 
   0  -6  10        8.41        9.38      1.92 o 
   1  -6  10        9.77        9.57      2.00 o 
   2  -6  10        4.70        3.73      1.34 o 
  -4  -5  10        1.99        9.91      2.09 o 
  -3  -5  10       73.12       85.97      3.87 o 
  -2  -5  10        7.37        9.01      1.78 o 
  -1  -5  10       33.76       34.49      2.23 o 
   0  -5  10       37.11       35.75      2.39 o 
   1  -5  10       45.70       49.60      1.87 o 
   2  -5  10       91.95       97.95      6.70 o 
   3  -5  10        0.00       -0.55      1.46 o 
   4  -5  10       82.55       83.82      3.87 o 
  -5  -4  10       30.50       30.51      2.81 o 
  -4  -4  10       38.05       40.04      2.70 o 
  -3  -4  10       11.47        9.11      1.68 o 
  -2  -4  10       24.14       25.02      1.34 o 
  -1  -4  10        2.18        1.20      0.81 o 
   0  -4  10       24.15       24.79      1.19 o 
   1  -4  10        0.73       -0.54      0.54 o 
   2  -4  10       25.18       27.34      1.32 o 
   3  -4  10       31.06       29.28      1.24 o 
   4  -4  10        2.84        3.87      2.22 o 
   5  -4  10        3.32        3.68      2.06 o 
  -6  -3  10        1.39        3.41      1.85 o 
  -5  -3  10       26.75       25.87      2.51 o 
  -4  -3  10       21.66       25.41      2.14 o 
  -3  -3  10       17.18       18.36      1.37 o 
  -2  -3  10        2.60        3.45      0.92 o 
  -1  -3  10       14.33       17.24      2.43 o 
   0  -3  10        3.46        2.01      0.60 o 
   1  -3  10       99.91       94.30      3.25 o 
   2  -3  10        0.18        0.38      0.76 o 
   3  -3  10       15.59       12.92      0.83 o 
   4  -3  10       18.30       19.26      1.41 o 
   5  -3  10        1.00       -0.72      2.48 o 
  -6  -2  10        7.80        9.81      1.59 o 
  -5  -2  10        1.91        1.03      1.81 o 
  -4  -2  10       10.82       10.53      0.97 o 
  -3  -2  10       41.12       40.49      1.53 o 
  -2  -2  10       41.87       38.11      1.41 o 
  -1  -2  10       34.86       36.22      1.55 o 
   0  -2  10       83.61       73.44      1.61 o 
   1  -2  10      204.50      193.44      3.49 o 
   2  -2  10        0.92        2.03      0.50 o 
   3  -2  10        1.80        1.77      0.55 o 
   4  -2  10        3.67        3.46      0.78 o 
   5  -2  10       12.74       12.32      1.25 o 
   6  -2  10       34.54       37.72      1.94 o 
  -6  -1  10        3.70        3.32      1.34 o 
  -5  -1  10      118.93      116.78      3.17 o 
  -4  -1  10        3.50        4.92      0.66 o 
  -3  -1  10       20.57       20.17      0.79 o 
  -2  -1  10       20.34       17.98      1.07 o 
  -1  -1  10       82.04       76.63      1.64 o 
   0  -1  10        3.20        2.42      0.56 o 
   1  -1  10       14.25       11.92      0.67 o 
   2  -1  10       36.00       41.14      0.95 o 
   3  -1  10        8.43        6.93      0.59 o 
   4  -1  10       37.09       39.27      1.30 o 
   5  -1  10       24.79       22.86      1.43 o 
   6  -1  10       34.45       35.92      1.85 o 
  -6   0  10       43.21       47.79      2.38 o 
  -5   0  10       90.50       91.37      2.16 o 
  -4   0  10       87.48       92.18      2.04 o 
  -3   0  10       15.63       15.40      1.15 o 
  -2   0  10      166.32      164.65      2.63 o 
  -1   0  10      108.39      102.97      2.03 o 
   0   0  10      332.27      318.99      5.41 o 
   1   0  10      763.83      717.54      9.99 o 
   2   0  10       70.26       72.09      1.31 o 
   3   0  10      186.05      180.34      3.30 o 
   4   0  10        6.63        7.33      1.26 o 
   5   0  10      141.08      141.22      2.84 o 
   6   0  10       33.87       31.34      1.75 o 
  -6   1  10       33.05       29.96      2.47 o 
  -5   1  10       20.37       20.16      1.98 o 
  -4   1  10       26.14       22.93      1.37 o 
  -3   1  10       48.34       46.39      1.66 o 
  -2   1  10      231.03      217.86      3.35 o 
  -1   1  10      508.20      495.63      7.18 o 
   0   1  10      118.53      124.81      2.01 o 
   1   1  10      183.75      179.37      2.70 o 
   2   1  10        1.56        1.30      0.41 o 
   3   1  10       86.52       81.03      1.72 o 
   4   1  10       62.61       63.17      2.05 o 
   5   1  10        3.91        3.59      0.75 o 
   6   1  10       99.99       99.04      2.86 o 
   7   1  10        0.01        1.98      1.84 o 
  -6   2  10        9.86       15.48      2.05 o 
  -5   2  10       32.81       35.90      2.38 o 
  -4   2  10        0.09        0.39      0.73 o 
  -3   2  10        0.89        1.83      0.74 o 
  -2   2  10        1.59        0.84      0.51 o 
  -1   2  10        0.88        0.26      0.36 o 
   0   2  10        1.32        1.59      0.40 o 
   1   2  10      189.46      184.09      2.49 o 
   2   2  10       24.55       26.31      0.74 o 
   3   2  10       77.72       76.00      1.66 o 
   4   2  10       12.04       12.09      0.77 o 
   5   2  10       44.14       44.89      2.33 o 
   6   2  10        8.99        9.90      1.66 o 
   7   2  10        1.26       -0.20      1.44 o 
  -5   3  10       15.28       18.95      1.91 o 
  -4   3  10       14.52       14.28      1.18 o 
  -3   3  10        0.02       -0.19      0.55 o 
  -2   3  10       59.03       57.28      1.41 o 
  -1   3  10      167.78      158.06      2.87 o 
   0   3  10      117.09      116.22      3.31 o 
   1   3  10      172.92      164.51      2.27 o 
   2   3  10       52.60       53.38      1.10 o 
   3   3  10      134.96      129.61      2.14 o 
   4   3  10        1.20        1.83      0.59 o 
   5   3  10        1.20        1.07      0.91 o 
   6   3  10        3.07        2.87      1.37 o 
   7   3  10        9.98       13.32      2.07 o 
  -5   4  10        9.72       11.81      1.91 o 
  -4   4  10       94.07       87.33      2.51 o 
  -3   4  10        0.72        0.82      0.67 o 
  -2   4  10      133.52      125.60      2.46 o 
  -1   4  10       44.34       43.77      1.26 o 
   0   4  10      403.81      398.81      5.68 o 
   1   4  10      134.21      125.23      2.01 o 
   2   4  10        6.31        7.75      0.81 o 
   3   4  10       28.10       27.41      0.86 o 
   4   4  10        9.52        9.90      0.70 o 
   5   4  10       40.34       39.51      1.54 o 
   6   4  10       91.99      100.52      4.03 o 
   7   4  10        1.10        3.61      2.14 o 
  -5   5  10       25.40       22.34      2.28 o 
  -4   5  10        3.97        4.29      1.27 o 
  -3   5  10       19.44       20.51      1.06 o 
  -2   5  10       48.02       46.98      2.30 o 
  -1   5  10       75.69       76.32      1.72 o 
   0   5  10       10.52       10.13      0.87 o 
   1   5  10       21.67       25.64      1.05 o 
   2   5  10       24.52       23.64      0.99 o 
   3   5  10        6.18        6.73      0.73 o 
   4   5  10      107.59      106.05      2.24 o 
   5   5  10       16.55       15.26      1.14 o 
   6   5  10      104.75      117.71      4.62 o 
   7   5  10       17.32       17.76      2.29 o 
  -4   6  10       32.73       35.60      1.81 o 
  -3   6  10       23.33       26.28      1.57 o 
  -2   6  10       35.79       37.54      1.26 o 
  -1   6  10        4.78        5.18      0.76 o 
   0   6  10      290.38      291.62      4.31 o 
   1   6  10       82.08       78.83      1.81 o 
   2   6  10        9.83       11.98      0.82 o 
   3   6  10       14.07       15.14      0.95 o 
   4   6  10       96.23       91.74      2.51 o 
   5   6  10       77.34       72.72      3.10 o 
   6   6  10       18.25       17.18      2.22 o 
  -3   7  10        6.53        6.15      1.23 o 
  -2   7  10       88.52       86.95      2.55 o 
  -1   7  10       84.96       86.67      2.04 o 
   0   7  10        0.01        0.72      0.60 o 
   1   7  10       51.26       54.39      1.48 o 
   2   7  10        0.16        0.32      0.68 o 
   3   7  10       67.91       65.99      1.74 o 
   4   7  10       55.49       52.61      2.59 o 
   5   7  10       15.13       15.08      1.84 o 
   6   7  10       66.18       72.29      3.53 o 
  -2   8  10        1.07        1.74      1.12 o 
  -1   8  10       55.29       57.11      2.11 o 
   0   8  10       39.77       42.41      1.48 o 
   1   8  10        7.23        8.03      0.99 o 
   2   8  10        0.04       -0.80      0.80 o 
   3   8  10       26.78       27.73      2.11 o 
   4   8  10       82.91       79.61      3.48 o 
   5   8  10        6.01        8.50      1.89 o 
  -1   9  10        3.14        4.05      1.30 o 
   0   9  10        0.25        0.41      0.98 o 
   1   9  10       12.76       12.73      3.33 o 
   2   9  10       14.40       14.62      1.50 o 
   3   9  10        2.42        0.89      1.47 o 
   4   9  10        0.05       -0.84      1.43 o 
   1  10  10       11.14       14.48      2.78 o 
  -1  -6  11        5.24        6.99      1.95 o 
   0  -6  11        2.90        0.35      1.50 o 
   1  -6  11       21.43       26.32      2.75 o 
  -3  -5  11        5.63        5.06      1.82 o 
  -2  -5  11        5.25        6.20      2.08 o 
  -1  -5  11       44.60       41.12      2.68 o 
   0  -5  11        1.48        2.73      1.57 o 
   1  -5  11       25.96       28.23      1.69 o 
   2  -5  11        4.70        6.67      1.38 o 
   3  -5  11       43.22       42.70      3.13 o 
  -4  -4  11        3.79        5.81      2.04 o 
  -3  -4  11       58.68       66.16      3.29 o 
  -2  -4  11       10.17       10.76      1.85 o 
  -1  -4  11        3.87        2.71      1.28 o 
   0  -4  11        2.75        1.54      1.37 o 
   1  -4  11       17.07       19.54      1.36 o 
   2  -4  11        1.45       -0.78      0.78 o 
   3  -4  11       10.99       12.31      1.33 o 
   4  -4  11        0.04       -0.29      1.61 o 
  -5  -3  11        3.42        4.76      1.79 o 
  -4  -3  11       23.28       23.57      2.23 o 
  -3  -3  11        1.34        2.39      1.53 o 
  -2  -3  11       36.20       44.12      2.54 o 
  -1  -3  11        6.01        6.30      1.07 o 
   0  -3  11       27.20       26.67      1.09 o 
   1  -3  11       17.67       18.72      1.08 o 
   2  -3  11       46.63       47.34      1.50 o 
   3  -3  11      113.69      118.53      2.17 o 
   4  -3  11        0.17        0.66      1.00 o 
   5  -3  11       62.34       64.43      3.48 o 
  -5  -2  11        2.21        1.89      1.42 o 
  -4  -2  11       66.38       68.77      3.30 o 
  -3  -2  11       56.47       63.34      2.05 o 
  -2  -2  11       23.79       25.01      1.33 o 
  -1  -2  11        8.42        8.03      0.79 o 
   0  -2  11       19.69       22.47      1.35 o 
   1  -2  11      107.71      114.59      2.37 o 
   2  -2  11        2.38        3.29      1.00 o 
   3  -2  11       45.48       46.19      1.20 o 
   4  -2  11       13.55       12.09      1.25 o 
   5  -2  11       32.42       32.90      1.80 o 
  -6  -1  11       57.05       53.99      3.45 o 
  -5  -1  11        7.40        6.10      1.41 o 
  -4  -1  11       40.77       40.30      1.75 o 
  -3  -1  11       52.19       58.96      2.01 o 
  -2  -1  11        0.07       -0.14      0.71 o 
  -1  -1  11       21.58       21.95      1.28 o 
   0  -1  11       15.91       15.70      0.79 o 
   1  -1  11       44.72       42.76      1.17 o 
   2  -1  11      139.66      131.14      2.15 o 
   3  -1  11        4.79        6.46      0.83 o 
   4  -1  11       29.66       23.70      1.25 o 
   5  -1  11       11.92       13.70      1.41 o 
   6  -1  11        4.73        2.95      1.28 o 
  -5   0  11       43.73       44.05      1.96 o 
  -4   0  11        2.94        4.06      1.06 o 
  -3   0  11        2.49        2.44      0.73 o 
  -2   0  11       53.22       55.70      1.55 o 
  -1   0  11       54.35       54.71      1.35 o 
   0   0  11      138.13      145.42      2.71 o 
   1   0  11        0.12       -0.07      0.47 o 
   2   0  11      196.98      186.40      2.86 o 
   3   0  11       20.34       22.68      0.97 o 
   4   0  11        0.00        0.02      0.79 o 
   5   0  11       31.15       32.97      1.62 o 
   6   0  11        2.26        3.29      1.65 o 
  -5   1  11        0.23       -0.78      1.12 o 
  -4   1  11      130.79      130.15      4.68 o 
  -3   1  11       44.73       49.35      1.39 o 
  -2   1  11       50.65       49.79      1.16 o 
  -1   1  11        1.91        1.41      0.57 o 
   0   1  11       56.72       51.46      1.27 o 
   1   1  11       45.56       43.41      1.15 o 
   2   1  11       32.93       27.71      0.79 o 
   3   1  11        2.16        1.83      0.78 o 
   4   1  11       17.25       14.65      0.96 o 
   5   1  11       17.12       18.57      1.25 o 
   6   1  11       14.08       13.42      2.02 o 
  -5   2  11      101.13      104.57      4.19 o 
  -4   2  11       39.05       40.37      2.27 o 
  -3   2  11       46.72       46.52      1.96 o 
  -2   2  11       11.19        9.52      0.84 o 
  -1   2  11      121.18      116.73      1.97 o 
   0   2  11      116.13      111.71      1.88 o 
   1   2  11       85.05       81.66      1.45 o 
   2   2  11      526.18      489.50      9.73 o 
   3   2  11        8.34        8.51      0.74 o 
   4   2  11       48.58       47.24      1.34 o 
   5   2  11        2.30        1.26      0.94 o 
   6   2  11       74.50       71.83      3.43 o 
  -5   3  11       16.66       17.55      2.16 o 
  -4   3  11        5.77        4.36      1.46 o 
  -3   3  11        0.10       -0.56      0.56 o 
  -2   3  11       12.61       12.07      1.21 o 
  -1   3  11      209.37      206.41      3.68 o 
   0   3  11      313.92      297.44      5.07 o 
   1   3  11       24.87       31.05      0.75 o 
   2   3  11       83.93       88.05      2.25 o 
   3   3  11       41.12       39.52      1.16 o 
   4   3  11       61.99       62.15      1.58 o 
   5   3  11       21.69       22.04      1.15 o 
   6   3  11        1.82       -0.31      1.25 o 
   7   3  11       31.79       31.47      2.70 o 
  -5   4  11       19.29       22.34      2.33 o 
  -4   4  11        4.29        4.80      1.46 o 
  -3   4  11       10.20        8.91      1.13 o 
  -2   4  11        5.23        6.09      1.29 o 
  -1   4  11       13.99       15.01      1.00 o 
   0   4  11        8.57        9.49      0.76 o 
   1   4  11       12.87       12.41      0.70 o 
   2   4  11       63.07       62.56      1.51 o 
   3   4  11        0.22        0.27      0.91 o 
   4   4  11        0.52        1.52      0.74 o 
   5   4  11       23.72       25.28      1.96 o 
   6   4  11       34.15       38.54      2.68 o 
   7   4  11       10.39       10.93      2.22 o 
  -4   5  11       33.04       33.81      1.72 o 
  -3   5  11        0.18        0.82      0.87 o 
  -2   5  11       23.68       26.60      1.13 o 
  -1   5  11      136.77      132.56      2.75 o 
   0   5  11       93.42       88.55      1.90 o 
   1   5  11       49.76       51.86      1.40 o 
   2   5  11      109.23      113.64      2.34 o 
   3   5  11      104.17      104.17      3.17 o 
   4   5  11      123.16      121.48      2.55 o 
   6   5  11       14.32       16.78      2.00 o 
   7   5  11        1.22        1.07      2.02 o 
  -4   6  11       21.87       23.59      1.71 o 
  -3   6  11      117.57      116.83      3.22 o 
  -2   6  11        5.96        5.32      1.09 o 
  -1   6  11      144.73      139.67      2.75 o 
   0   6  11      111.67      113.39      2.33 o 
   1   6  11      173.30      172.31      3.27 o 
   2   6  11      106.67      101.48      2.22 o 
   3   6  11        9.45       10.60      0.99 o 
   4   6  11       70.49       68.83      1.82 o 
   5   6  11        2.36        1.95      1.24 o 
  -3   7  11        8.35        7.39      1.42 o 
  -2   7  11       41.62       43.51      1.90 o 
  -1   7  11        0.02        0.53      0.72 o 
   0   7  11       22.96       23.91      1.41 o 
   1   7  11        0.79        0.28      0.66 o 
   2   7  11        1.35        2.12      0.80 o 
   3   7  11       24.96       22.58      3.11 o 
   4   7  11        0.78        0.50      1.04 o 
   5   7  11       21.06       20.77      2.06 o 
   6   7  11        0.49        1.13      1.76 o 
  -2   8  11        2.06        2.53      1.25 o 
  -1   8  11       30.65       31.45      1.72 o 
   0   8  11        7.26        7.43      2.58 o 
   1   8  11       75.60       74.21      2.44 o 
   2   8  11       49.91       47.27      1.86 o 
   3   8  11        2.80        2.03      1.02 o 
   4   8  11       18.07       17.67      1.90 o 
   5   8  11       13.33       14.32      2.13 o 
   0   9  11       21.86       22.10      1.66 o 
   1   9  11        2.01        2.84      1.38 o 
   2   9  11        8.43       11.80      3.52 o 
   3   9  11        0.80        0.03      1.18 o 
  -1  -5  12       30.61       31.54      2.50 o 
   0  -5  12       19.30       20.63      2.33 o 
   1  -5  12       27.57       31.85      2.70 o 
  -3  -4  12       24.12       27.02      2.39 o 
  -2  -4  12        3.28        4.70      1.69 o 
  -1  -4  12        3.30        5.58      1.51 o 
   0  -4  12        0.19        2.81      1.62 o 
   1  -4  12        2.38        1.61      1.02 o 
   2  -4  12       15.15       17.78      1.55 o 
   3  -4  12        4.00        1.87      1.73 o 
  -4  -3  12        0.79       -0.04      1.44 o 
  -3  -3  12       29.28       32.42      2.50 o 
  -2  -3  12        0.47        0.87      1.51 o 
  -1  -3  12        7.12        8.84      1.55 o 
   0  -3  12       38.31       41.18      1.77 o 
   1  -3  12        1.14        1.04      1.46 o 
   2  -3  12       32.11       33.23      1.58 o 
   3  -3  12        4.26        3.89      1.51 o 
   4  -3  12       76.08       76.61      2.66 o 
  -4  -2  12        3.47        3.06      2.04 o 
  -3  -2  12       11.80       15.69      2.01 o 
  -2  -2  12       86.12       96.25      3.98 o 
  -1  -2  12        3.20        1.88      1.04 o 
   0  -2  12       49.20       45.53      1.39 o 
   1  -2  12        4.74        3.21      0.78 o 
   2  -2  12       55.08       54.46      1.53 o 
   3  -2  12        7.84        5.97      0.91 o 
   4  -2  12        4.22        3.84      1.46 o 
   5  -2  12        0.31        1.01      1.84 o 
  -5  -1  12        5.09        5.97      1.95 o 
  -4  -1  12       21.14       22.53      2.20 o 
  -3  -1  12       88.45       99.13      3.99 o 
  -2  -1  12       10.82       12.07      2.09 o 
  -1  -1  12       67.67       70.38      1.68 o 
   0  -1  12        6.43        8.30      0.84 o 
   1  -1  12       95.95       98.96      2.09 o 
   2  -1  12       41.93       43.80      1.31 o 
   3  -1  12       30.52       31.71      1.51 o 
   4  -1  12      199.21      200.45      4.83 o 
   5  -1  12        0.02        0.97      1.05 o 
  -5   0  12       63.23       62.85      3.33 o 
  -4   0  12        2.09        1.43      1.34 o 
  -3   0  12      115.91      116.50      4.35 o 
  -2   0  12      127.93      128.65      3.14 o 
  -1   0  12       14.32       12.33      0.82 o 
   0   0  12       58.04       53.97      1.42 o 
   1   0  12       13.77       16.45      0.83 o 
   2   0  12      200.36      202.76      3.66 o 
   3   0  12       10.02       11.21      1.14 o 
   4   0  12       30.77       32.56      1.26 o 
   5   0  12       10.94        8.96      1.28 o 
   6   0  12       25.71       23.19      2.47 o 
  -5   1  12       62.19       57.40      3.06 o 
  -4   1  12       28.17       27.99      2.23 o 
  -3   1  12        0.32        2.06      0.88 o 
  -2   1  12       31.28       35.08      1.10 o 
  -1   1  12        0.47        0.75      0.56 o 
   0   1  12        9.80       10.33      0.82 o 
   1   1  12       50.60       48.09      1.28 o 
   2   1  12        8.34        7.90      0.82 o 
   3   1  12       43.90       41.79      1.32 o 
   4   1  12       31.76       33.56      1.25 o 
   5   1  12        5.05        4.57      1.17 o 
   6   1  12        4.31        6.85      2.65 o 
  -5   2  12       11.92        9.46      1.84 o 
  -4   2  12        8.13        6.42      1.69 o 
  -3   2  12        2.24        2.43      0.89 o 
  -2   2  12        4.92        5.87      0.80 o 
  -1   2  12        0.94        1.01      0.58 o 
   0   2  12       25.74       27.20      1.17 o 
   1   2  12       86.66       89.65      1.88 o 
   2   2  12        6.42        7.19      0.75 o 
   3   2  12       36.92       34.22      1.40 o 
   4   2  12        1.42       -0.36      0.61 o 
   5   2  12        1.66        1.72      1.85 o 
   6   2  12       17.41       20.75      1.68 o 
  -4   3  12        1.89        3.59      1.52 o 
  -3   3  12       26.59       26.07      1.44 o 
  -2   3  12        4.26        5.12      0.83 o 
  -1   3  12       88.59       84.33      1.85 o 
   0   3  12        6.84        6.97      0.78 o 
   1   3  12       40.92       42.47      1.22 o 
   2   3  12       20.08       18.58      0.95 o 
   3   3  12        1.56        3.67      0.81 o 
   4   3  12        0.02       -0.13      0.73 o 
   5   3  12        0.07        1.21      0.96 o 
   6   3  12       34.82       32.38      2.38 o 
  -4   4  12       51.96       59.86      3.19 o 
  -3   4  12       64.42       67.43      2.24 o 
  -2   4  12       28.07       30.23      1.22 o 
  -1   4  12       30.06       30.87      1.18 o 
   0   4  12      148.39      152.81      4.19 o 
   1   4  12       59.66       54.64      1.76 o 
   2   4  12       65.89       66.24      1.61 o 
   3   4  12      186.18      173.87      4.69 o 
   4   4  12       24.16       24.58      1.18 o 
   5   4  12       60.55       63.84      2.25 o 
   6   4  12        3.28        3.90      1.68 o 
  -4   5  12       23.26       26.17      2.49 o 
  -3   5  12        1.38        1.96      1.08 o 
  -2   5  12       17.76       19.02      1.36 o 
  -1   5  12       43.38       39.96      1.39 o 
   0   5  12      165.32      163.57      7.20 o 
   1   5  12      269.19      266.41      7.65 o 
   2   5  12        2.31        2.11      1.81 o 
   3   5  12      131.03      131.30      2.70 o 
   4   5  12       12.11        9.23      1.76 o 
   6   5  12       47.75       47.33      2.79 o 
  -3   6  12        8.95        7.74      1.30 o 
  -2   6  12        0.12        0.58      0.84 o 
  -1   6  12       50.00       48.08      1.51 o 
   0   6  12        4.81        6.95      0.88 o 
   1   6  12        0.78        2.25      0.94 o 
   2   6  12        0.17        0.60      0.75 o 
   3   6  12       24.92       23.95      1.23 o 
   4   6  12        0.99        1.28      0.99 o 
  -2   7  12        5.93        4.03      1.16 o 
  -1   7  12        0.87        3.70      1.34 o 
   0   7  12       82.70       84.66      2.57 o 
   1   7  12      100.86       96.05      2.26 o 
   2   7  12        0.29        0.90      0.91 o 
   3   7  12       74.39       71.22      3.12 o 
   4   7  12       21.85       22.62      2.11 o 
   5   7  12       60.23       59.41      3.06 o 
  -1   8  12        8.08        7.32      2.66 o 
   0   8  12       34.44       36.17      1.76 o 
   1   8  12       22.71       21.79      1.55 o 
   2   8  12       53.73       53.75      3.13 o 
   3   8  12       29.93       28.98      1.68 o 
   4   8  12       14.62       13.47      2.04 o 
   1   9  12        1.63        5.59      1.86 o 
   2   9  12       14.86        8.77      2.11 o 
  -1  -4  13       18.33       17.58      2.19 o 
   0  -4  13       27.04       26.75      2.46 o 
   1  -4  13        0.44        0.64      1.51 o 
  -3  -3  13       33.94       37.86      2.99 o 
  -2  -3  13       26.50       28.67      2.43 o 
  -1  -3  13        3.53        2.97      1.60 o 
   0  -3  13       36.55       47.16      2.90 o 
   1  -3  13       59.87       64.28      3.65 o 
   2  -3  13       54.22       61.41      2.28 o 
   3  -3  13        0.53        0.68      2.92 o 
  -4  -2  13       13.57       13.13      2.46 o 
  -3  -2  13       18.81       15.42      2.17 o 
  -2  -2  13       75.98       83.09      3.82 o 
  -1  -2  13        2.19        3.49      1.35 o 
   0  -2  13       20.82       25.21      1.52 o 
   1  -2  13       12.82       13.64      2.51 o 
   2  -2  13       29.19       29.24      2.53 o 
   3  -2  13       45.56       45.84      1.95 o 
   4  -2  13        3.94        4.02      1.27 o 
  -4  -1  13      137.59      150.46      5.75 o 
  -3  -1  13        7.01        9.08      1.62 o 
  -2  -1  13       32.45       37.82      2.38 o 
  -1  -1  13        0.19       -0.82      0.82 o 
   0  -1  13        6.22        7.98      1.31 o 
   1  -1  13       80.70       80.14      1.91 o 
   2  -1  13        4.22        4.98      0.81 o 
   3  -1  13       35.98       36.38      1.73 o 
   4  -1  13        4.84        5.20      1.36 o 
  -4   0  13       21.38       25.16      2.24 o 
  -3   0  13       21.10       21.71      2.01 o 
  -2   0  13        0.18        2.31      1.56 o 
  -1   0  13       31.82       32.92      1.23 o 
   0   0  13       16.55       18.78      1.06 o 
   1   0  13       65.42       63.17      1.60 o 
   2   0  13       24.12       20.71      1.71 o 
   3   0  13        6.07        3.14      0.79 o 
   4   0  13        2.84        1.00      0.94 o 
   5   0  13        1.83        2.56      1.88 o 
  -4   1  13       38.70       43.45      2.65 o 
  -3   1  13        0.14       -1.08      1.08 o 
  -2   1  13       66.83       73.85      2.15 o 
  -1   1  13        6.94        7.39      0.81 o 
   0   1  13       38.91       39.65      1.21 o 
   1   1  13        7.40        8.40      0.80 o 
   2   1  13       40.87       42.82      2.26 o 
   3   1  13       21.18       21.66      1.16 o 
   4   1  13        1.76        0.77      0.87 o 
   5   1  13      101.05       98.82      2.96 o 
   6   1  13        0.04        3.54      2.04 o 
  -4   2  13       50.48       57.19      3.05 o 
  -3   2  13        6.47        6.60      1.71 o 
  -2   2  13       61.64       61.52      1.65 o 
  -1   2  13       23.22       23.38      1.52 o 
   0   2  13       12.21       11.39      0.99 o 
   1   2  13       48.36       44.13      1.28 o 
   2   2  13       17.57       18.98      1.15 o 
   3   2  13       87.54       93.52      2.51 o 
   4   2  13        2.25        3.14      1.26 o 
   5   2  13       37.61       38.38      2.22 o 
   6   2  13        0.25       -0.52      2.96 o 
  -4   3  13       50.51       52.23      3.07 o 
  -3   3  13        4.56        3.51      1.46 o 
  -2   3  13        9.70        9.80      1.14 o 
  -1   3  13       19.00       21.40      1.09 o 
   0   3  13       23.30       24.08      1.09 o 
   1   3  13       38.42       38.52      2.43 o 
   2   3  13       26.20       26.01      2.08 o 
   3   3  13       16.12       16.01      1.01 o 
   4   3  13        9.21        8.45      1.27 o 
   5   3  13        2.85        4.99      1.74 o 
   6   3  13        8.06        8.66      2.16 o 
  -3   4  13        6.90        4.80      1.27 o 
  -2   4  13        0.25        0.42      1.19 o 
  -1   4  13       14.51       13.96      0.99 o 
   0   4  13        6.96        5.66      0.82 o 
   1   4  13       14.39       17.78      1.26 o 
   2   4  13      116.75      117.13      4.48 o 
   3   4  13        4.99        5.26      1.34 o 
   4   4  13       22.04       20.81      1.43 o 
   5   4  13       12.19       13.06      1.40 o 
   6   4  13       10.86        9.92      2.14 o 
  -3   5  13        1.88        1.71      1.06 o 
  -2   5  13       41.48       39.56      1.69 o 
  -1   5  13        4.69        4.22      0.84 o 
   0   5  13      130.40      134.33      2.72 o 
   1   5  13       19.70       18.01      1.34 o 
   2   5  13       11.96       12.54      1.43 o 
   3   5  13       26.49       27.01      2.48 o 
   4   5  13        1.40        0.66      1.36 o 
  -3   6  13       42.79       45.01      3.27 o 
  -2   6  13       33.84       31.18      1.67 o 
  -1   6  13       61.36       60.70      2.88 o 
   0   6  13        6.67        6.89      1.12 o 
   1   6  13       68.67       74.24      2.43 o 
   2   6  13       76.15       72.33      1.94 o 
   3   6  13       11.83       11.37      1.34 o 
   4   6  13       58.87       50.41      2.98 o 
  -1   7  13        7.12        7.45      1.79 o 
   0   7  13       34.07       31.59      1.70 o 
   1   7  13       16.39       19.48      1.39 o 
   2   7  13       68.55       64.21      2.31 o 
   3   7  13        0.37        0.66      1.05 o 
   4   7  13       43.72       38.83      2.58 o 
   0   8  13       14.94       15.72      1.44 o 
   1   8  13        0.13        0.03      1.14 o 
   2   8  13        0.79        1.35      1.11 o 
   3   8  13        3.08        3.24      1.33 o 
   0  -3  14       10.06        9.48      2.11 o 
   1  -3  14       37.37       37.76      2.75 o 
  -2  -2  14        1.98       -0.68      1.22 o 
  -1  -2  14       23.43       24.29      2.14 o 
   0  -2  14       47.70       48.09      2.74 o 
   1  -2  14       22.22       24.42      1.64 o 
   2  -2  14        0.03        0.10      0.98 o 
   3  -2  14        9.53       14.23      2.29 o 
  -3  -1  14       22.04       26.32      2.43 o 
  -2  -1  14       66.19       68.66      3.23 o 
  -1  -1  14       86.95       85.35      3.71 o 
   0  -1  14        1.53        1.64      1.06 o 
   1  -1  14       73.28       78.55      4.52 o 
   2  -1  14       37.91       38.33      1.78 o 
   3  -1  14      110.88      119.58      3.81 o 
  -3   0  14       38.58       42.97      2.82 o 
  -2   0  14        2.00        1.05      1.46 o 
  -1   0  14       66.54       68.63      2.26 o 
   0   0  14        2.90        2.99      1.03 o 
   1   0  14       15.29       16.32      1.37 o 
   2   0  14       21.17       21.48      1.42 o 
   3   0  14       14.59       15.13      1.45 o 
   4   0  14       41.07       40.35      3.94 o 
  -1   1  14        0.82        1.63      2.43 o 
   0   1  14       23.20       24.72      1.13 o 
   1   1  14       12.65       12.85      0.95 o 
   2   1  14       29.89       28.00      1.50 o 
   3   1  14       13.51       14.82      1.42 o 
   4   1  14        5.35        4.43      1.46 o 
   5   1  14        0.24        1.71      1.88 o 
  -3   2  14       20.72       19.80      2.38 o 
  -2   2  14        2.93        2.10      1.59 o 
  -1   2  14        7.64        5.05      1.79 o 
   0   2  14        7.91        7.04      1.19 o 
   1   2  14        2.18        3.92      0.76 o 
   2   2  14      104.09      104.33      4.40 o 
   3   2  14       16.67       15.20      1.53 o 
   4   2  14        4.84        2.76      1.06 o 
   5   2  14        1.05        1.33      1.17 o 
  -3   3  14       47.92       49.18      2.82 o 
  -2   3  14        1.02        1.99      0.98 o 
  -1   3  14       18.39       20.72      2.23 o 
   0   3  14       56.62       54.74      1.92 o 
   1   3  14      106.27      109.46      4.43 o 
   3   3  14       36.10       34.43      1.72 o 
   4   3  14        6.65        7.17      1.20 o 
   5   3  14       13.26       14.78      1.63 o 
  -3   4  14       79.11       88.28      3.78 o 
  -2   4  14        3.24        2.46      1.09 o 
  -1   4  14      115.60      120.23      5.60 o 
   0   4  14       14.70       13.09      1.01 o 
   1   4  14       31.78       35.54      2.57 o 
   2   4  14      102.65       94.40      3.96 o 
   3   4  14        5.01        4.74      1.89 o 
   4   4  14       62.16       63.79      3.51 o 
   5   4  14        5.55        1.87      2.22 o 
  -3   5  14       16.46       19.40      2.47 o 
  -2   5  14        8.36        8.83      1.32 o 
  -1   5  14       11.12        7.76      1.21 o 
   0   5  14       40.57       42.19      1.91 o 
   1   5  14        2.33        1.61      0.91 o 
   2   5  14       26.72       23.65      2.33 o 
   3   5  14       31.26       27.09      2.69 o 
   4   5  14        1.37        0.72      1.93 o 
   5   5  14       12.17        9.12      2.21 o 
  -1   6  14        4.08        4.57      1.21 o 
   0   6  14        2.01        2.28      1.06 o 
   1   6  14        8.16        6.72      1.33 o 
   2   6  14        2.38        1.26      1.93 o 
   3   6  14       27.23       26.77      2.74 o 
   4   6  14        4.41        5.60      2.22 o 
   0   7  14        1.33        2.82      2.29 o 
   1   7  14       27.32       26.62      1.64 o 
   2   7  14        7.21        6.06      1.36 o 
   3   7  14        1.94        5.96      1.52 o 
   4   7  14        0.35       -0.19      1.24 o 
   3   8  14        8.58        1.48      2.03 o 
   1  -2  15       46.03       48.50      3.33 o 
  -2  -1  15        7.26        6.11      2.06 o 
  -1  -1  15        1.52        1.65      1.60 o 
   0  -1  15       27.19       27.12      1.81 o 
   1  -1  15       10.16       11.55      2.96 o 
   2  -1  15       27.17       27.04      1.68 o 
  -2   0  15       22.87       24.78      2.27 o 
  -1   0  15        3.51        6.21      1.76 o 
   0   0  15        5.64        4.88      2.09 o 
   1   0  15       17.81       19.30      1.55 o 
   2   0  15       16.23       20.79      1.67 o 
   3   0  15        4.91        5.49      1.43 o 
  -1   1  15       23.66       28.78      1.84 o 
   0   1  15       39.37       40.09      1.88 o 
   1   1  15        5.67        5.81      1.78 o 
   2   1  15       32.79       35.90      2.92 o 
   3   1  15       26.03       28.43      1.73 o 
   4   1  15       92.01       94.05      4.10 o 
  -1   2  15        6.01        4.23      1.86 o 
   0   2  15       41.22       35.39      2.64 o 
   1   2  15        3.53        4.23      2.35 o 
   2   2  15       37.19       37.98      1.77 o 
   3   2  15       30.55       34.37      1.86 o 
   4   2  15       33.94       36.30      1.91 o 
  -2   3  15      172.33      178.27      6.52 o 
  -1   3  15        5.45       11.65      2.29 o 
   0   3  15        7.64        5.40      1.97 o 
   1   3  15        6.21        5.75      1.86 o 
   2   3  15       38.82       35.11      2.59 o 
   3   3  15       34.12       31.54      2.59 o 
   4   3  15       26.02       28.32      1.82 o 
  -2   4  15       16.50       19.39      1.65 o 
  -1   4  15        6.54        6.30      1.46 o 
   0   4  15        3.73        4.09      1.75 o 
   1   4  15       24.09       25.83      2.48 o 
   2   4  15       22.34       18.82      2.26 o 
   3   4  15       56.08       53.66      3.27 o 
   4   4  15       41.54       45.96      3.42 o 
  -1   5  15        1.04        1.13      1.08 o 
   0   5  15       12.64       13.49      1.48 o 
   1   5  15       17.21       23.66      2.72 o 
   2   5  15      114.33      110.51      4.61 o 
   3   5  15        7.00        9.62      2.49 o 
   4   5  15        1.76        3.42      2.03 o 
   0   6  15       52.44       53.27      2.20 o 
   1   6  15       11.67       10.56      1.48 o 
   2   6  15        4.18        4.17      1.94 o 
   3   6  15       28.58       23.13      2.72 o 
   4   6  15        0.06        0.72      2.15 o 
   2   7  15        3.82        4.05      1.61 o 
  -1   0  16        0.42        0.59      1.84 o 
   0   0  16        9.59       12.14      1.57 o 
   1   0  16        0.69        0.70      1.22 o 
  -1   1  16        1.11        0.26      1.82 o 
   0   1  16        2.44        2.08      1.50 o 
   1   1  16        7.11        8.32      1.47 o 
   2   1  16       49.86       52.74      2.24 o 
  -1   2  16       17.54       17.99      3.14 o 
   0   2  16        2.55        2.31      1.91 o 
   1   2  16       29.73       24.56      2.72 o 
   2   2  16       21.71       23.79      1.82 o 
   3   2  16        4.83        4.12      1.82 o 
  -1   3  16       14.30       19.36      2.64 o 
   0   3  16       33.26       37.50      3.26 o 
   1   3  16       24.77       22.68      2.56 o 
   2   3  16       36.77       43.39      3.23 o 
   4   3  16        5.39        9.43      2.15 o 
   0   4  16        0.48        2.03      2.14 o 
   1   4  16       55.01       52.34      3.45 o 
   2   4  16        0.03       -0.72      1.56 o 
                                                 
